# Supplementary material for: Genomic regions and candidate genes associated with seed nitrogen, phosphorus, and sulfur accumulation identified in the soybean ‘Forrest’ by ‘Williams 82’ RIL population
Source: PLoS One. 2025 Sep 3;20(9):e0331214. doi: 10.1371/journal.pone.0331214 (PMC12407463; doi:10.1371/journal.pone.0331214)
Supplement: S2 File — (XLSX) [file pone.0331214.s002.xlsx]

## Sheet: QTL-2018
S2 File. QTL for 2018 and genetic map.
Trait	Chr.	Marker	Position (cM)	LOD	R2	Additive effect
N2018	2	58	139.81	4.5057	0.081921	1.76007
N2018	2	146	286.41	4.19314	0.076985	0.697383
N2018	2	147	292.41	4.12499	0.085631	0.735342
N2018	2	145	284.71	4.10952	0.079861	0.710446
N2018	2	147	290.41	4.10626	0.082556	0.721714
N2018	2	147	294.41	3.88489	0.078089	0.702985
N2018	2	147	288.41	3.87745	0.071478	0.671435
N2018	2	48	138.41	3.43548	0.063176	1.65342
N2018	2	145	282.71	3.2806	0.060924	0.622946
N2018	2	148	295.81	3.17924	0.059115	0.613825
N2018	2	144	282.21	3.1713	0.05894	0.611611
N2018	2	142	282.11	3.1436	0.058731	0.610735
N2018	2	47	137.11	3.09601	0.064047	1.74334
N2018	17	61	136.51	2.93934	0.052876	0.595773
N2018	15	75	140.21	2.71935	0.045437	0.544132
N2018	2	57	139.41	2.67906	0.053262	1.58822
N2018	2	52	138.61	2.67013	0.049751	1.58133
N2018	2	137	277.01	2.61773	0.048973	0.566298
N2018	2	138	277.21	2.58356	0.048353	0.560607
N2018	2	139	277.41	2.58355	0.048352	0.560607
N2018	15	76	140.81	2.56471	0.042986	0.526022
N2018	2	56	139.11	2.52739	0.046991	1.53865
N2018	7	4	10.11	2.4801	0.044376	0.529446
N2018	15	76	142.81	2.47108	0.050414	0.567087
N2018	17	62	136.71	2.46971	0.044588	0.545055
N2018	17	45	90.41	2.45643	0.043949	0.53938
N2018	2	136	275.71	2.45063	0.045944	0.545396
N2018	17	46	91.21	2.35866	0.042224	0.524433
N2018	17	63	137.31	2.31496	0.041883	0.529071
N2018	17	60	135.41	2.29209	0.041508	0.526738
N2018	18	143	151.61	2.26009	0.038006	-0.496708
N2018	2	140	277.61	2.25932	0.042474	0.526436
N2018	2	142	280.11	2.25791	0.042482	0.527201
N2018	7	1	8.01	2.18851	0.043612	0.52538
N2018	18	142	151.11	2.1315	0.035911	-0.483364
N2018	7	5	12.11	2.13011	0.038291	0.49167
N2018	17	64	138.21	2.12843	0.038587	0.507084
N2018	15	76	144.81	2.12192	0.047385	0.548764
N2018	7	2	9.41	2.11254	0.03802	0.490132
N2018	17	66	139.41	2.08472	0.037823	0.50193
N2018	18	140	150.21	2.07379	0.034928	-0.474387
N2018	15	72	138.91	2.06839	0.034843	0.472587
N2018	2	141	279.31	2.04281	0.038501	0.502797
N2018	2	54	138.91	2.02114	0.037845	1.3877
N2018	15	74	139.51	2.01772	0.034039	0.470538
N2018	18	141	150.91	1.99935	0.033761	-0.466144
N2018	17	59	134.41	1.97962	0.035958	0.490985
N2018	13	115	205.41	1.97576	0.039182	0.499831
N2018	13	115	207.41	1.96827	0.040153	0.506098
N2018	15	69	135.71	1.92001	0.032395	0.457028
N2018	15	73	139.31	1.90319	0.032124	0.455273
N2018	15	71	137.11	1.88639	0.03188	0.452466
N2018	17	47	92.41	1.87972	0.033885	0.46829
N2018	7	1	6.01	1.85724	0.041545	0.511644
N2018	17	47	94.41	1.80701	0.037377	0.493172
N2018	15	70	136.41	1.78569	0.030177	0.43931
N2018	13	115	203.41	1.76408	0.029855	0.436593
N2018	13	115	209.41	1.75109	0.033348	0.461487
N2018	11	43	7.21	1.74184	0.040963	-0.515083
N2018	17	47	96.41	1.72148	0.040588	0.515702
N2018	16	71	121.31	1.69925	0.028757	-0.427731
N2018	11	94	163.11	1.69791	0.028737	-0.427311
N2018	2	47	135.11	1.69288	0.032531	1.78487
N2018	11	94	165.11	1.66899	0.030349	-0.438503
N2018	11	43	5.21	1.65899	0.060626	-0.662741
N2018	17	69	147.71	1.6272	0.029801	0.445859
N2018	17	47	98.41	1.62183	0.043282	0.534824
N2018	15	76	146.81	1.60009	0.036047	0.47876
N2018	17	53	131.31	1.59535	0.029129	0.461521
N2018	18	130	139.51	1.56731	0.026592	-0.409762
N2018	13	109	184.61	1.56564	0.026536	0.410424
N2018	17	69	145.71	1.56221	0.030641	0.449188
N2018	16	69	119.41	1.56142	0.02646	-0.409117
N2018	17	54	131.51	1.56106	0.028517	0.45393
N2018	13	112	191.11	1.54363	0.03472	0.470468
N2018	11	94	167.11	1.53418	0.027977	-0.420705
N2018	13	112	189.11	1.53249	0.032369	0.454674
N2018	17	44	89.21	1.53111	0.027759	0.423784
N2018	18	138	149.71	1.51725	0.025958	-0.407628
N2018	13	112	193.11	1.51347	0.035103	0.47281
N2018	17	47	100.41	1.50711	0.045192	0.549375
N2018	17	52	131.11	1.50299	0.02746	0.445356
N2018	16	68	118.71	1.49858	0.025414	-0.401334
N2018	3	63	87.41	1.49657	0.025395	0.401673
N2018	13	112	187.11	1.48758	0.028594	0.427921
N2018	13	110	184.91	1.47609	0.025038	0.399529
N2018	18	129	139.01	1.47225	0.024977	-0.395118
N2018	16	70	120.31	1.46301	0.02483	-0.397318
N2018	16	67	117.91	1.45216	0.025369	-0.400664
N2018	11	88	151.51	1.44995	0.03508	-0.471201
N2018	11	88	153.51	1.44813	0.034768	-0.468619
N2018	13	112	195.11	1.43962	0.033254	0.460115
N2018	17	43	87.81	1.43708	0.026019	0.410613
N2018	17	69	143.71	1.42317	0.028216	0.430617
N2018	13	112	185.11	1.41961	0.024113	0.393703
N2018	11	91	160.81	1.41492	0.024029	-0.389486
N2018	7	1	4.01	1.40761	0.033334	0.457758
N2018	17	58	133.71	1.38476	0.025384	0.417101
N2018	17	47	102.41	1.37679	0.046035	0.558027
N2018	11	88	149.51	1.37341	0.031577	-0.447543
N2018	11	88	155.51	1.37252	0.030956	-0.441823
N2018	17	55	132.41	1.36517	0.024982	0.416817
N2018	7	5	14.11	1.33674	0.027014	0.413795
N2018	17	67	140.31	1.33029	0.02436	0.401832
N2018	13	117	211.61	1.32871	0.022589	0.378091
N2018	11	52	20.21	1.32783	0.025655	-0.40123
N2018	13	112	197.11	1.32649	0.029293	0.431919
N2018	9	83	101.81	1.32545	0.022532	0.387757
N2018	13	119	212.71	1.32431	0.022548	0.375895
N2018	9	82	101.61	1.32401	0.022805	0.389564
N2018	18	137	148.01	1.32145	0.022472	-0.381531
N2018	11	52	18.21	1.30885	0.022262	-0.374319
N2018	11	52	22.21	1.30411	0.02747	-0.415137
N2018	11	73	125.41	1.29535	0.022032	-0.384376
N2018	11	51	17.21	1.2799	0.023781	-0.38642
N2018	3	63	89.41	1.27896	0.023463	0.385836
N2018	11	72	125.11	1.27573	0.022004	-0.383773
N2018	11	88	157.51	1.2455	0.024996	-0.396849
N2018	11	90	159.51	1.24111	0.021114	-0.365905
N2018	3	62	87.31	1.2404	0.021246	0.368404
N2018	11	93	162.01	1.2379	0.021071	-0.364009
N2018	17	49	126.11	1.23677	0.022675	0.401182
N2018	11	88	147.51	1.236	0.025271	-0.400837
N2018	18	128	137.21	1.23554	0.023421	-0.383808
N2018	1	35	97.61	1.23204	0.022517	0.387603
N2018	17	47	104.41	1.23098	0.045531	0.559288
N2018	11	52	24.21	1.23031	0.026973	-0.411854
N2018	1	36	98.41	1.22309	0.020816	0.373702
N2018	13	118	211.81	1.22008	0.020763	0.360488
N2018	17	57	133.51	1.21463	0.022299	0.392987
N2018	17	69	141.71	1.21152	0.022223	0.383518
N2018	16	67	115.91	1.20646	0.020544	-0.360769
N2018	17	56	133.11	1.20452	0.022081	0.391224
N2018	18	131	140.61	1.20256	0.020471	-0.356978
N2018	13	112	199.11	1.18619	0.023864	0.390075
N2018	9	82	99.61	1.18563	0.022057	0.378861
N2018	13	113	201.41	1.18396	0.020161	0.358883
N2018	13	114	202.31	1.17798	0.020076	0.357868
N2018	16	53	93.81	1.17235	0.019971	-0.354197
N2018	11	85	143.11	1.16729	0.019881	-0.356866
N2018	3	64	90.51	1.16523	0.019844	0.354538
N2018	3	65	91.11	1.16246	0.019806	0.353523
N2018	13	116	210.71	1.16046	0.019768	0.353998
N2018	18	143	153.61	1.14394	0.019801	-0.353532
N2018	16	50	89.61	1.14277	0.022583	-0.376797
N2018	9	77	91.41	1.14268	0.019464	0.359327
N2018	17	41	85.91	1.13692	0.02366	0.390775
N2018	16	50	87.61	1.13331	0.024084	-0.388537
N2018	11	74	125.81	1.12587	0.01922	-0.359018
N2018	18	8	19.11	1.11333	0.018986	-0.352347
N2018	16	50	91.61	1.11039	0.019474	-0.350752
N2018	11	52	26.21	1.11009	0.024089	-0.390223
N2018	11	51	15.21	1.10994	0.022446	-0.375325
N2018	17	68	141.01	1.10186	0.020228	0.36652
N2018	16	51	92.01	1.10023	0.018755	-0.344405
N2018	18	132	141.21	1.09119	0.018596	-0.34029
N2018	18	133	141.51	1.08945	0.018568	-0.340024
N2018	18	136	146.91	1.08591	0.018513	-0.344437
N2018	1	37	98.81	1.08218	0.01845	0.354037
N2018	16	50	85.61	1.07637	0.023514	-0.383618
N2018	1	39	101.11	1.07177	0.018279	0.350735
N2018	11	88	145.51	1.07166	0.018287	-0.341487
N2018	17	47	106.41	1.0708	0.043418	0.551352
N2018	16	55	94.91	1.06227	0.01813	-0.33816
N2018	17	75	174.91	1.06003	0.018089	0.34827
N2018	11	72	123.11	1.05945	0.019239	-0.356985
N2018	16	73	124.51	1.05491	0.018012	-0.337115
N2018	18	134	141.71	1.05471	0.017988	-0.334591
N2018	11	47	10.21	1.05167	0.017933	-0.339452
N2018	15	76	148.81	1.04531	0.021099	0.367372
N2018	16	54	94.71	1.04382	0.017799	-0.335604
N2018	18	135	145.21	1.04254	0.018908	-0.346214
N2018	17	41	83.91	1.04166	0.02406	0.393129
N2018	13	108	183.81	1.0381	0.017792	0.334264
N2018	11	43	3.21	1.03766	0.042714	-0.650606
N2018	13	112	201.11	1.03669	0.01811	0.340155
N2018	3	62	85.31	1.03213	0.02029	0.359538
N2018	18	8	21.11	1.02957	0.020969	-0.3702
N2018	15	56	107.71	1.02579	0.017497	0.335204
N2018	16	71	123.31	1.01512	0.017631	-0.334166
N2018	9	79	92.01	1.00934	0.017233	0.336206
N2018	13	53	121.81	0.995462	0.017242	-0.334057
N2018	1	35	95.61	0.990701	0.020174	0.36384
N2018	10	65	104.41	0.98609	0.016834	-0.342363
N2018	3	66	92.01	0.980167	0.016728	0.32541
N2018	11	86	144.21	0.979421	0.01672	-0.326991
N2018	16	50	83.61	0.9751	0.020858	-0.361252
N2018	9	76	90.71	0.973903	0.016629	0.330788
N2018	17	75	176.91	0.97052	0.019116	0.357144
N2018	16	66	115.21	0.969499	0.016554	-0.322149
N2018	9	84	102.41	0.963621	0.016468	0.330031
N2018	11	52	28.21	0.958413	0.019519	-0.352759
N2018	1	38	100.11	0.956505	0.016333	0.330628
N2018	13	104	179.51	0.954055	0.016296	0.321457
N2018	13	106	182.71	0.954054	0.016287	0.319653
N2018	11	74	127.81	0.95074	0.019143	-0.352592
N2018	18	1	0.01	0.948656	0.016201	-0.323738
N2018	18	6	16.21	0.941206	0.017049	-0.331917
N2018	9	32	44.51	0.940317	0.016061	0.320157
N2018	17	50	129.41	0.939494	0.017449	0.346611
N2018	3	67	94.91	0.9361	0.017736	0.334561
N2018	11	84	142.21	0.926782	0.015888	-0.317559
N2018	13	57	125.51	0.922286	0.016547	-0.327856
N2018	2	45	134.61	0.921985	0.017469	2.27859
N2018	2	34	133.51	0.921979	0.017466	2.27858
N2018	16	36	47.41	0.920614	0.015725	0.317711
N2018	16	72	123.61	0.916406	0.01566	-0.31495
N2018	7	1	2.01	0.913997	0.020491	0.358759
N2018	18	8	23.11	0.91368	0.021802	-0.377628
N2018	3	67	92.91	0.910495	0.015563	0.3128
N2018	16	65	115.01	0.907203	0.015662	-0.313422
N2018	2	46	135.01	0.906877	0.017221	2.18223
N2018	16	35	47.21	0.906542	0.015485	0.316007
N2018	9	82	97.61	0.906022	0.015492	0.316103
N2018	13	121	214.21	0.90409	0.015459	0.313398
N2018	16	34	46.51	0.903202	0.01637	0.324318
N2018	18	3	0.81	0.902743	0.01543	-0.316247
N2018	3	67	96.91	0.901444	0.01747	0.333313
N2018	17	47	108.41	0.898741	0.039507	0.532065
N2018	15	55	107.01	0.897562	0.015344	0.312132
N2018	10	25	28.71	0.895944	0.015322	0.315819
N2018	16	34	44.51	0.895245	0.019233	0.349888
N2018	17	41	81.91	0.894896	0.021866	0.374138
N2018	11	87	145.11	0.894664	0.015313	-0.31314
N2018	9	80	94.51	0.891697	0.016369	0.325991
N2018	13	57	123.51	0.88788	0.015179	-0.312853
N2018	13	54	122.11	0.886652	0.015149	-0.312565
N2018	16	34	42.51	0.885975	0.022505	0.377219
N2018	2	59	142.21	0.881268	0.027934	0.680138
N2018	18	135	143.21	0.87826	0.015016	-0.30712
N2018	17	50	127.41	0.876849	0.016143	0.335008
N2018	16	34	40.51	0.875163	0.026226	0.406367
N2018	17	74	173.81	0.873251	0.014927	0.31514
N2018	13	105	180.91	0.86535	0.014792	0.306463
N2018	15	58	108.01	0.86501	0.014797	0.306123
N2018	16	40	51.61	0.864194	0.014777	0.309587
N2018	16	34	38.51	0.862536	0.030432	0.437352
N2018	15	67	132.51	0.860214	0.014703	0.307928
N2018	9	81	96.31	0.859396	0.014689	0.308714
N2018	6	109	242.71	0.858911	0.026785	-0.410345
N2018	17	51	129.81	0.857168	0.015799	0.330141
N2018	6	109	244.71	0.857081	0.023841	-0.387393
N2018	2	59	140.21	0.856383	0.016308	0.625611
N2018	6	109	240.71	0.855135	0.029604	-0.431219
N2018	6	109	246.71	0.851056	0.020941	-0.36339
N2018	16	65	113.01	0.849194	0.016192	-0.318111
N2018	11	82	141.21	0.848899	0.014511	-0.302278
N2018	16	34	36.51	0.84776	0.035142	0.470123
N2018	6	109	238.71	0.844242	0.032085	-0.448829
N2018	13	59	126.91	0.843774	0.014432	-0.306282
N2018	18	7	18.21	0.843048	0.014413	-0.305836
N2018	16	50	81.61	0.842361	0.016646	-0.322892
N2018	6	109	248.71	0.842062	0.018194	-0.339125
N2018	13	120	213.21	0.839449	0.014351	0.301112
N2018	3	69	108.41	0.839131	0.021307	0.370584
N2018	15	40	106.11	0.836961	0.014308	0.302014
N2018	15	36	105.41	0.836259	0.014297	0.301887
N2018	13	55	122.81	0.834802	0.014275	-0.305395
N2018	9	3	3.41	0.834321	0.014272	0.30629
N2018	6	109	250.71	0.831108	0.015671	-0.315201
N2018	16	34	34.51	0.830421	0.040355	0.504544
N2018	15	54	106.81	0.830227	0.014196	0.300793
N2018	3	69	106.41	0.827311	0.020154	0.360468
N2018	3	69	110.41	0.827006	0.021033	0.36829
N2018	13	65	133.11	0.825136	0.014126	-0.306027
N2018	6	109	236.71	0.824777	0.033969	-0.461811
N2018	15	39	105.91	0.82448	0.014097	0.299774
N2018	15	38	105.51	0.823809	0.014086	0.299655
N2018	3	68	100.11	0.823051	0.014073	0.301075
N2018	10	22	27.61	0.82104	0.01405	0.299928
N2018	16	74	125.51	0.816022	0.013967	-0.297097
N2018	15	66	132.11	0.814396	0.013928	0.298163
N2018	9	75	90.51	0.813641	0.013943	0.303022
N2018	7	39	95.81	0.813574	0.013912	-0.308882
N2018	7	44	96.01	0.813574	0.013912	-0.308882
N2018	7	45	96.21	0.813574	0.013912	-0.308882
N2018	7	46	96.41	0.81354	0.013923	-0.308998
N2018	3	67	98.91	0.811889	0.014892	0.309664
N2018	16	34	32.51	0.810002	0.046018	0.540269
N2018	9	80	92.51	0.809475	0.013852	0.300262
N2018	11	48	10.71	0.809401	0.013845	-0.299297
N2018	17	75	178.91	0.807269	0.016935	0.335908
N2018	8	21	57.91	0.806992	0.015729	0.319467
N2018	2	59	144.21	0.806689	0.032546	0.657588
N2018	8	21	55.91	0.806446	0.013801	0.300219
N2018	18	2	0.61	0.799382	0.013703	-0.297235
N2018	11	52	30.21	0.796679	0.014457	-0.305472
N2018	6	109	234.71	0.795567	0.034987	-0.468778
N2018	3	69	104.41	0.794288	0.017837	0.339325
N2018	16	37	47.91	0.79364	0.013584	0.295206
N2018	3	69	112.41	0.792584	0.019427	0.354199
N2018	10	70	109.21	0.792287	0.013554	-0.298865
N2018	8	21	59.91	0.790285	0.016935	0.330729
N2018	5	132	116.31	0.790034	0.027841	0.43124
N2018	11	83	141.81	0.789448	0.013504	-0.292233
N2018	7	46	98.41	0.789182	0.015468	-0.325824
N2018	3	62	83.31	0.787345	0.017129	0.33005
N2018	3	90	172.91	0.786713	0.013458	-0.295319
N2018	14	12	51.81	0.786636	0.013458	-0.293156
N2018	5	132	114.31	0.786635	0.026345	0.417201
N2018	3	91	173.01	0.786464	0.013455	-0.295264
N2018	16	34	30.51	0.785851	0.051996	0.576655
N2018	9	32	46.51	0.783673	0.014278	0.300527
N2018	11	72	121.11	0.778453	0.013326	-0.296071
N2018	16	65	111.01	0.771611	0.01578	-0.313629
N2018	18	6	14.21	0.770237	0.014012	-0.300318
N2018	13	58	126.51	0.770169	0.013179	-0.292745
N2018	10	65	106.41	0.768862	0.01357	-0.301879
N2018	5	132	118.31	0.768342	0.027268	0.43015
N2018	5	4	2.71	0.765718	0.013102	0.292464
N2018	18	8	25.11	0.764921	0.020916	-0.370215
N2018	15	35	105.21	0.764148	0.013081	0.28944
N2018	5	132	112.31	0.763575	0.02345	0.392308
N2018	13	46	30.51	0.761937	0.11617	0.877915
N2018	13	46	32.51	0.761726	0.108268	0.843022
N2018	16	34	28.51	0.757156	0.058018	0.612567
N2018	15	68	133.91	0.757054	0.012982	0.289357
N2018	18	5	1.51	0.756888	0.012959	-0.28899
N2018	6	109	232.71	0.756018	0.034908	-0.468436
N2018	13	56	123.21	0.754802	0.012923	-0.290787
N2018	8	21	61.91	0.754507	0.017144	0.332268
N2018	13	46	34.51	0.751847	0.097059	0.79477
N2018	18	4	1.11	0.751404	0.012859	-0.288956
N2018	13	46	28.51	0.751172	0.120418	0.899734
N2018	7	30	95.11	0.750688	0.012847	-0.296381
N2018	7	32	95.51	0.750688	0.012847	-0.296381
N2018	7	27	94.91	0.750688	0.012847	-0.296381
N2018	15	61	117.11	0.748161	0.018685	0.341591
N2018	5	5	2.91	0.747316	0.012797	0.288885
N2018	9	66	81.61	0.746595	0.012782	0.289621
N2018	3	69	102.41	0.746282	0.014877	0.310266
N2018	15	61	119.11	0.74328	0.018609	0.340659
N2018	11	51	13.21	0.74306	0.01274	-0.283147
N2018	3	69	114.41	0.741251	0.016893	0.330666
N2018	18	5	3.51	0.740795	0.013919	-0.298832
N2018	17	73	173.11	0.740091	0.012671	0.29071
N2018	16	40	53.61	0.736905	0.013489	0.295363
N2018	11	49	11.01	0.736618	0.012609	-0.285556
N2018	11	77	136.81	0.736162	0.013518	-0.290112
N2018	13	46	36.51	0.734904	0.083757	0.735787
N2018	15	65	131.41	0.73226	0.012536	0.282115
N2018	15	61	115.11	0.732178	0.017519	0.331327
N2018	7	6	34.31	0.730828	0.013695	0.30011
N2018	7	6	32.31	0.730782	0.015385	0.316807
N2018	11	50	11.81	0.730255	0.012516	-0.283376
N2018	13	46	26.51	0.729479	0.121241	0.910162
N2018	11	81	140.21	0.729003	0.01248	-0.280116
N2018	5	132	110.31	0.727967	0.019916	0.36108
N2018	13	64	132.51	0.727946	0.012464	-0.28994
N2018	10	24	28.41	0.72773	0.012457	0.284537
N2018	10	26	29.01	0.727328	0.012453	0.284435
N2018	7	46	100.41	0.725308	0.01542	-0.325567
N2018	10	6	7.81	0.724428	0.012401	0.281722
N2018	16	34	26.51	0.722959	0.063615	0.646163
N2018	5	132	120.31	0.720748	0.024429	0.411548
N2018	10	9	8.01	0.720037	0.012339	0.280996
N2018	7	6	30.31	0.719865	0.016613	0.328155
N2018	17	47	110.41	0.719369	0.033754	0.498893
N2018	7	26	92.91	0.719179	0.0131	-0.299624
N2018	15	77	150.31	0.718418	0.012349	0.282515
N2018	1	56	113.51	0.718121	0.012309	0.282663
N2018	15	61	121.11	0.717456	0.017271	0.328253
N2018	13	46	38.51	0.714027	0.070114	0.671417
N2018	14	13	52.21	0.711919	0.012199	-0.279155
N2018	17	41	79.91	0.709886	0.017187	0.331339
N2018	13	53	119.81	0.706651	0.01211	-0.284177
N2018	6	109	230.71	0.706407	0.033598	-0.45984
N2018	18	5	5.51	0.701529	0.013907	-0.298259
N2018	8	21	63.91	0.700993	0.016301	0.323741
N2018	10	21	27.01	0.700843	0.012493	0.282804
N2018	15	61	113.11	0.699235	0.015443	0.311935
N2018	16	50	79.61	0.699001	0.011981	-0.274303
N2018	13	46	24.51	0.69788	0.119093	0.911108
N2018	7	6	28.31	0.695844	0.017111	0.332182
N2018	11	80	139.51	0.693022	0.011871	-0.272006
N2018	13	46	40.51	0.691884	0.057577	0.607246
N2018	13	59	128.91	0.691603	0.012601	-0.288016
N2018	3	69	100.41	0.690892	0.011842	0.277344
N2018	5	3	2.21	0.688273	0.011789	0.276354
N2018	5	132	108.31	0.686352	0.016345	0.327382
N2018	1	41	103.01	0.684632	0.011729	0.278754
N2018	16	34	24.51	0.682241	0.068112	0.674906
N2018	11	77	134.81	0.681715	0.013269	-0.287303
N2018	13	103	178.01	0.680734	0.012968	0.28674
N2018	3	69	116.41	0.680257	0.013965	0.301146
N2018	16	65	109.01	0.677352	0.014375	-0.29907
N2018	10	71	110.71	0.675996	0.011583	-0.280903
N2018	15	61	123.11	0.674714	0.014983	0.306101
N2018	1	35	93.61	0.672914	0.013656	0.297731
N2018	13	46	42.51	0.670211	0.046836	0.546959
N2018	7	23	86.61	0.669831	0.011487	-0.286047
N2018	9	4	5.31	0.66705	0.011442	0.273242
N2018	17	36	72.81	0.666549	0.011431	-0.318283
N2018	10	69	107.51	0.666221	0.011417	-0.275118
N2018	1	43	107.01	0.664642	0.011394	0.273859
N2018	10	27	30.31	0.664495	0.011386	0.267536
N2018	10	23	28.01	0.662175	0.011346	0.269288
N2018	7	26	90.91	0.659594	0.01203	-0.289279
N2018	9	31	42.61	0.659121	0.011298	0.267883
N2018	7	6	26.31	0.658117	0.016707	0.327588
N2018	2	59	146.21	0.658102	0.028826	0.573312
N2018	13	46	22.51	0.657904	0.114445	0.904167
N2018	15	61	111.11	0.655405	0.012931	0.286556
N2018	1	55	112.81	0.654733	0.011219	0.268087
N2018	10	63	104.11	0.654719	0.011256	-0.27987
N2018	17	39	73.81	0.654378	0.011218	-0.33685
N2018	1	54	112.41	0.653817	0.011202	0.267866
N2018	5	132	122.31	0.652953	0.019906	0.376931
N2018	18	128	135.21	0.652326	0.011196	-0.266231
N2018	13	46	44.51	0.649919	0.037977	0.492175
N2018	6	109	228.71	0.648089	0.031081	-0.442642
N2018	15	59	108.51	0.647705	0.011099	0.264731
N2018	9	2	2.41	0.645704	0.011373	0.272342
N2018	15	46	106.31	0.643881	0.011033	0.266968
N2018	5	132	106.31	0.643625	0.013103	0.293989
N2018	1	47	107.91	0.642348	0.011018	0.269649
N2018	15	47	106.61	0.642187	0.011005	0.266656
N2018	10	67	107.41	0.641656	0.011006	-0.270074
N2018	18	5	7.51	0.639999	0.012824	-0.286191
N2018	1	44	107.71	0.639311	0.010959	0.268831
N2018	1	23	79.21	0.639175	0.010959	0.264389
N2018	6	39	148.61	0.639158	0.010953	-0.264869
N2018	15	64	130.51	0.637393	0.011237	0.266755
N2018	1	26	82.21	0.637343	0.010936	0.263599
N2018	11	53	31.01	0.635761	0.010913	-0.268027
N2018	9	5	5.91	0.634212	0.010878	0.265694
N2018	16	34	22.51	0.634152	0.070716	0.695851
N2018	8	21	65.91	0.633911	0.014572	0.306049
N2018	13	46	46.51	0.63138	0.030807	0.44323
N2018	1	25	81.21	0.629657	0.010799	0.261449
N2018	1	24	80.71	0.629134	0.010783	0.261243
N2018	15	22	98.41	0.628876	0.010784	0.262382
N2018	1	63	118.91	0.626541	0.010769	0.263545
N2018	7	46	102.41	0.624431	0.013523	-0.305227
N2018	16	55	96.91	0.623174	0.012042	-0.275418
N2018	15	61	125.11	0.621783	0.012267	0.277579
N2018	7	56	114.91	0.621511	0.010655	-0.275952
N2018	7	25	88.71	0.62117	0.010648	-0.273624
N2018	6	111	252.31	0.621042	0.010645	-0.259901
N2018	1	58	115.11	0.620594	0.010639	0.263687
N2018	14	19	54.91	0.618515	0.01061	-0.259627
N2018	6	110	252.11	0.617283	0.010581	-0.258821
N2018	6	112	252.61	0.617251	0.010581	-0.258794
N2018	15	31	101.81	0.61692	0.010577	0.264032
N2018	3	69	118.41	0.61656	0.011111	0.269222
N2018	13	46	48.51	0.614668	0.025044	0.399815
N2018	13	46	20.51	0.611243	0.107723	0.890537
N2018	13	51	118.51	0.610096	0.01046	-0.261273
N2018	9	32	48.51	0.608321	0.011217	0.265697
N2018	7	6	24.31	0.60828	0.015413	0.314185
N2018	1	40	102.41	0.607	0.010408	0.262664
N2018	15	61	109.11	0.606902	0.010412	0.258495
N2018	9	23	30.71	0.606763	0.010412	0.25625
N2018	16	39	50.61	0.606757	0.01041	0.258781
N2018	11	74	129.81	0.605885	0.011457	-0.269627
N2018	3	52	54.71	0.603573	0.01035	0.302322
N2018	5	132	104.31	0.602891	0.010345	0.262604
N2018	1	42	105.91	0.601973	0.010765	0.266258
N2018	17	75	180.91	0.600248	0.012339	0.286942
N2018	13	46	50.51	0.599709	0.020415	0.361361
N2018	14	19	56.91	0.593703	0.011814	-0.273818
N2018	15	26	100.01	0.592709	0.010164	0.25615
N2018	3	51	54.21	0.5909	0.011671	0.309875
N2018	3	54	55.41	0.59083	0.010138	0.293462
N2018	18	8	27.11	0.589502	0.017968	-0.343619
N2018	18	6	12.21	0.588504	0.010096	-0.254662
N2018	13	46	52.51	0.586364	0.016691	0.327285
N2018	11	77	132.81	0.585846	0.011162	-0.263996
N2018	6	109	226.71	0.583496	0.027567	-0.417323
N2018	15	32	103.61	0.582688	0.010003	0.255507
N2018	7	26	88.91	0.579474	0.009942	-0.266954
N2018	13	62	131.61	0.578574	0.009924	-0.256226
N2018	16	34	20.51	0.578339	0.070739	0.706348
N2018	7	57	115.21	0.578166	0.009925	-0.268421
N2018	13	66	134.01	0.578147	0.009934	-0.255356
N2018	1	75	123.81	0.577209	0.009906	0.252064
N2018	5	132	124.31	0.575633	0.014881	0.33227
N2018	9	25	31.71	0.574696	0.009865	0.249771
N2018	13	46	54.51	0.574472	0.013682	0.297008
N2018	16	65	107.01	0.572698	0.012168	-0.275017
N2018	1	42	103.91	0.572037	0.009818	0.254875
N2018	7	80	163.41	0.569429	0.009767	-0.253456
N2018	14	14	53.11	0.56884	0.009758	-0.249635
N2018	16	38	49.31	0.567848	0.009744	0.250902
N2018	7	81	164.01	0.566772	0.009726	-0.252929
N2018	6	113	253.21	0.564368	0.009704	-0.246257
N2018	13	46	56.51	0.563874	0.011241	0.270028
N2018	7	24	87.91	0.563506	0.009666	-0.262903
N2018	6	8	50.41	0.562829	0.00969	-0.586448
N2018	13	50	118.11	0.562239	0.009645	-0.251018
N2018	18	5	9.51	0.561861	0.010871	-0.26349
N2018	14	19	58.91	0.560013	0.01277	-0.284695
N2018	13	46	18.51	0.559516	0.099289	0.871008
N2018	8	21	67.91	0.559246	0.012285	0.281145
N2018	7	5	16.11	0.556963	0.010428	0.258083
N2018	9	24	31.61	0.556962	0.009555	0.245844
N2018	13	121	216.21	0.556875	0.010295	0.254843
N2018	16	40	55.61	0.554677	0.009737	0.251056
N2018	2	1	0.01	0.553845	0.009626	0.250002
N2018	13	60	130.11	0.551167	0.009458	-0.251423
N2018	7	6	22.31	0.550007	0.013444	0.293135
N2018	1	64	120.41	0.54836	0.009414	0.247811
N2018	1	53	111.71	0.548204	0.009412	0.246476
N2018	15	34	104.61	0.546822	0.009382	0.247133
N2018	11	71	119.61	0.546658	0.009832	-0.254032
N2018	3	87	171.11	0.545914	0.00937	-0.246965
N2018	13	63	131.81	0.544555	0.009348	-0.251437
N2018	15	30	101.51	0.544153	0.009337	0.246133
N2018	9	5	7.91	0.543935	0.009805	0.252017
N2018	16	43	57.11	0.542293	0.009309	0.243105
N2018	11	78	138.01	0.541762	0.009296	-0.240683
N2018	1	75	125.81	0.541643	0.010673	0.260877
N2018	1	62	118.71	0.541574	0.0093	0.244967
N2018	17	47	112.41	0.540094	0.026406	0.449211
N2018	15	21	97.81	0.539158	0.009252	0.244125
N2018	1	59	117.71	0.537909	0.009563	0.248478
N2018	20	20	39.01	0.537774	0.00923	0.243993
N2018	6	38	146.81	0.537199	0.009894	-0.251473
N2018	9	67	82.71	0.537097	0.009225	0.245031
N2018	1	60	118.41	0.536904	0.009212	0.243823
N2018	1	61	118.61	0.536904	0.009212	0.243823
N2018	3	53	55.21	0.536852	0.009216	0.281881
N2018	10	29	31.41	0.536792	0.009217	0.240304
N2018	4	22	74.31	0.53647	0.009601	-0.244733
N2018	2	1	2.01	0.535658	0.010897	0.265136
N2018	15	80	155.91	0.53392	0.009167	0.243491
N2018	1	47	109.91	0.533817	0.009319	0.246337
N2018	3	62	81.31	0.531502	0.012179	0.2782
N2018	16	49	78.31	0.531408	0.009808	-0.247643
N2018	9	30	42.21	0.529863	0.009285	0.243078
N2018	10	29	33.41	0.52943	0.010332	0.254998
N2018	14	16	53.31	0.526126	0.009041	-0.239741
N2018	12	16	55.21	0.522134	0.010575	0.263369
N2018	7	72	160.11	0.521977	0.008958	-0.242753
N2018	7	74	160.51	0.521977	0.008958	-0.242753
N2018	15	20	96.91	0.521241	0.009185	0.242563
N2018	10	59	102.81	0.520785	0.008939	-0.248868
N2018	7	75	160.71	0.520522	0.008934	-0.242449
N2018	10	28	31.31	0.520009	0.008924	0.236363
N2018	14	18	54.71	0.519638	0.008936	-0.238177
N2018	3	51	52.21	0.51936	0.016521	0.335197
N2018	17	41	77.91	0.516911	0.011357	0.26922
N2018	16	41	56.01	0.516334	0.008861	0.239567
N2018	1	71	122.41	0.516299	0.008889	0.239121
N2018	10	5	6.31	0.516041	0.008861	0.238762
N2018	14	19	60.91	0.516029	0.013275	-0.290433
N2018	6	109	224.71	0.515843	0.023432	-0.385273
N2018	1	52	110.11	0.515533	0.008855	0.24
N2018	2	32	133.21	0.515348	0.009814	0.988851
N2018	2	1	4.01	0.51528	0.012226	0.280064
N2018	16	34	18.51	0.515234	0.067826	0.704614
N2018	12	16	53.21	0.515208	0.009864	0.254099
N2018	9	65	80.01	0.514466	0.009591	0.249401
N2018	1	22	78.51	0.513048	0.008809	0.237275
N2018	1	70	122.01	0.511378	0.008777	0.238049
N2018	12	16	57.21	0.508825	0.010345	0.260957
N2018	10	29	35.41	0.5086	0.010957	0.263437
N2018	15	29	100.91	0.504276	0.008656	0.235794
N2018	13	46	16.51	0.504148	0.089427	0.845892
N2018	7	1	0.01	0.504063	0.009248	0.241195
N2018	6	8	52.41	0.503823	0.015813	-0.580912
N2018	7	46	104.41	0.50194	0.010362	-0.267621
N2018	2	33	133.41	0.501502	0.009594	0.988945
N2018	14	7	33.71	0.500306	0.008594	0.24345
N2018	5	132	126.31	0.499583	0.010434	0.285404
N2018	1	75	127.81	0.499282	0.011167	0.266188
N2018	8	20	55.11	0.497607	0.009014	0.24258
N2018	3	89	172.01	0.495158	0.008513	-0.236378
N2018	2	1	6.01	0.492469	0.013571	0.29438
N2018	9	91	110.01	0.49161	0.00845	0.232344
N2018	7	76	160.91	0.491548	0.008446	-0.236256
N2018	16	42	56.51	0.491178	0.008436	0.233569
N2018	12	16	51.21	0.490897	0.008433	0.234905
N2018	9	85	104.31	0.490727	0.00843	0.237017
N2018	2	59	148.21	0.489556	0.02039	0.454834
N2018	5	134	138.41	0.488967	0.015845	0.328574
N2018	5	134	140.41	0.48874	0.016963	0.336659
N2018	7	6	20.31	0.488149	0.011142	0.266736
N2018	5	134	136.41	0.487641	0.014466	0.317718
N2018	4	68	208.41	0.487214	0.008407	-0.233551
N2018	5	134	142.41	0.48668	0.017727	0.341421
N2018	20	37	106.61	0.486021	0.008345	0.230573
N2018	5	134	134.41	0.485112	0.012923	0.304716
N2018	9	86	104.51	0.484736	0.008329	0.235351
N2018	8	21	69.91	0.483399	0.009827	0.251718
N2018	5	134	144.41	0.482632	0.018076	0.342525
N2018	7	57	117.21	0.481817	0.009856	-0.260388
N2018	5	134	132.41	0.481752	0.011306	0.290202
N2018	15	23	98.81	0.480104	0.008244	0.228817
N2018	17	72	170.21	0.47908	0.010284	0.263518
N2018	11	79	139.11	0.479037	0.008234	-0.226343
N2018	7	77	161.01	0.478666	0.008219	-0.233445
N2018	7	78	161.41	0.478563	0.008217	-0.233412
N2018	5	134	130.41	0.477905	0.009694	0.27477
N2018	12	16	59.21	0.477287	0.009264	0.247587
N2018	5	134	146.41	0.476599	0.017984	0.339852
N2018	18	5	11.51	0.476224	0.008497	-0.233125
N2018	20	38	108.31	0.474226	0.008148	0.228597
N2018	5	134	128.41	0.473867	0.008143	0.258922
N2018	9	73	89.31	0.473298	0.008127	0.230678
N2018	9	74	89.81	0.472516	0.008139	0.23019
N2018	7	79	162.11	0.472295	0.008113	-0.231361
N2018	1	59	115.71	0.472165	0.008114	0.228996
N2018	10	29	37.41	0.471971	0.010831	0.263008
N2018	1	74	123.61	0.471479	0.00811	0.227377
N2018	11	75	130.61	0.46983	0.00807	-0.225552
N2018	5	134	148.41	0.468754	0.017474	0.333556
N2018	11	77	130.81	0.468559	0.008052	-0.225247
N2018	2	1	8.01	0.466992	0.014876	0.307608
N2018	9	90	109.51	0.466983	0.008028	0.228255
N2018	13	61	130.71	0.466958	0.008049	-0.233113
N2018	16	65	105.01	0.466108	0.009553	-0.243663
N2018	15	28	100.41	0.464123	0.007971	0.227548
N2018	15	24	99.51	0.46393	0.007971	0.226511
N2018	20	20	41.01	0.463468	0.008473	0.233646
N2018	15	27	100.21	0.46333	0.007957	0.227383
N2018	9	20	26.11	0.463263	0.00797	0.223372
N2018	17	72	168.21	0.462854	0.010202	0.263862
N2018	1	68	121.51	0.461928	0.007934	0.225423
N2018	14	19	62.91	0.461182	0.013118	-0.289033
N2018	1	27	83.11	0.460932	0.007917	0.22474
N2018	5	134	150.41	0.45941	0.016605	0.32403
N2018	18	127	133.91	0.458621	0.007883	-0.22418
N2018	4	22	72.31	0.455864	0.008778	-0.233613
N2018	4	23	77.01	0.452161	0.008267	-0.226999
N2018	17	72	172.21	0.452049	0.008491	0.23831
N2018	9	68	83.61	0.451931	0.007762	0.224844
N2018	15	20	94.91	0.451678	0.007761	0.222166
N2018	9	69	84.11	0.451611	0.007764	0.224857
N2018	16	44	57.41	0.451253	0.007751	0.222111
N2018	1	75	129.81	0.449891	0.011258	0.266727
N2018	18	119	116.51	0.449773	0.007731	-0.220196
N2018	8	65	208.61	0.449432	0.015333	-0.708089
N2018	14	11	50.41	0.449224	0.00842	-0.23238
N2018	5	134	152.41	0.448973	0.015464	0.311843
N2018	6	109	222.71	0.448583	0.019127	-0.34866
N2018	13	75	143.31	0.448485	0.007704	-0.225195
N2018	8	20	53.11	0.44764	0.009177	0.243811
N2018	20	19	38.11	0.447506	0.008177	0.228154
N2018	3	7	5.11	0.446738	0.00768	-0.229189
N2018	13	46	14.51	0.446326	0.078326	0.814788
N2018	16	34	16.51	0.446129	0.062029	0.689758
N2018	4	69	208.81	0.444343	0.007638	-0.222621
N2018	20	23	53.11	0.44433	0.007671	0.224342
N2018	13	48	113.91	0.443449	0.007621	-0.223868
N2018	13	52	118.91	0.443137	0.00762	-0.223706
N2018	2	151	300.91	0.442927	0.00762	0.26742
N2018	10	61	103.21	0.442635	0.007608	-0.227087
N2018	7	82	164.31	0.442363	0.007602	-0.223259
N2018	4	23	79.01	0.440091	0.007822	-0.220696
N2018	12	14	50.01	0.439712	0.008114	0.230072
N2018	9	17	24.31	0.439011	0.007545	0.217185
N2018	2	1	10.01	0.438653	0.016067	0.319155
N2018	5	134	154.41	0.437886	0.014148	0.297643
N2018	1	8	12.11	0.437505	0.100687	-1.06343
N2018	20	36	106.41	0.435667	0.007571	0.219782
N2018	3	85	169.01	0.435589	0.007484	-0.219191
N2018	7	64	148.61	0.435415	0.007483	-0.232588
N2018	9	32	50.51	0.433834	0.007528	0.217534
N2018	1	8	14.11	0.433483	0.10129	-1.00992
N2018	15	62	127.01	0.433461	0.007447	0.217052
N2018	12	16	61.21	0.433361	0.007666	0.226008
N2018	9	37	51.31	0.432749	0.007435	0.216317
N2018	6	44	152.81	0.432462	0.007434	-0.217482
N2018	4	68	206.41	0.430751	0.007404	-0.218157
N2018	4	23	75.01	0.430697	0.007404	-0.215229
N2018	1	8	10.11	0.428575	0.096604	-1.12002
N2018	9	38	51.41	0.427566	0.007371	0.215387
N2018	7	6	18.31	0.427431	0.008854	0.237774
N2018	9	71	86.91	0.427281	0.007343	0.21926
N2018	13	82	147.41	0.427203	0.007346	-0.222716
N2018	5	134	156.41	0.426573	0.012748	0.282073
N2018	17	26	70.41	0.423101	0.00727	-0.249233
N2018	4	39	146.61	0.423014	0.007402	-0.222535
N2018	5	133	127.91	0.422963	0.007271	0.253363
N2018	1	73	123.21	0.422621	0.007273	0.215639
N2018	3	51	50.21	0.422187	0.01929	0.348096
N2018	10	72	112.51	0.421952	0.007253	-0.220745
N2018	5	137	166.81	0.42137	0.00724	0.213217
N2018	20	22	51.51	0.420622	0.007666	0.223991
N2018	7	63	148.11	0.420575	0.007554	-0.231933
N2018	7	22	86.41	0.420527	0.007232	-0.226674
N2018	10	29	39.41	0.419993	0.009837	0.251991
N2018	1	8	16.11	0.418885	0.098082	-0.952478
N2018	9	34	50.71	0.418549	0.007194	0.212654
N2018	5	134	158.41	0.415399	0.011341	0.265744
N2018	14	17	53.51	0.412173	0.007089	-0.212291
N2018	6	40	149.21	0.411837	0.00708	-0.213028
N2018	8	21	71.91	0.411792	0.007528	0.220693
N2018	13	80	146.91	0.411208	0.007067	-0.218057
N2018	15	64	128.51	0.410137	0.007051	0.211281
N2018	15	63	127.71	0.409031	0.007029	0.210951
N2018	9	89	108.81	0.409	0.007033	0.214457
N2018	6	8	54.41	0.408134	0.017969	-0.534971
N2018	13	49	117.31	0.408107	0.007207	-0.216868
N2018	18	119	118.51	0.40808	0.008024	-0.224173
N2018	17	25	70.21	0.407577	0.007004	-0.2461
N2018	2	1	12.01	0.407329	0.017049	0.328311
N2018	10	74	115.81	0.406176	0.006986	-0.217029
N2018	12	19	61.71	0.405709	0.006973	0.215445
N2018	17	72	166.21	0.405662	0.008266	0.238984
N2018	19	1	0.01	0.405307	0.006966	0.208412
N2018	5	134	160.41	0.404657	0.009983	0.249142
N2018	1	94	169.91	0.403438	0.007807	-0.223092
N2018	18	8	29.11	0.403422	0.013161	-0.294644
N2018	1	8	8.11	0.403103	0.08898	-1.18915
N2018	6	69	188.91	0.402224	0.006917	-0.214428
N2018	7	71	159.01	0.400586	0.007368	-0.221608
N2018	6	38	144.81	0.400151	0.007485	-0.218727
N2018	17	40	74.81	0.399923	0.006888	-0.269403
N2018	5	2	1.61	0.399566	0.006891	0.211515
N2018	19	2	0.21	0.399513	0.006875	0.207131
N2018	16	56	97.81	0.399418	0.006867	-0.20811
N2018	1	72	122.51	0.398617	0.006853	0.210258
N2018	8	65	164.61	0.398415	0.00686	0.209977
N2018	7	21	85.51	0.397719	0.006844	-0.22103
N2018	4	19	30.51	0.396523	0.056484	-0.629149
N2018	14	19	64.91	0.396418	0.012161	-0.278729
N2018	1	8	18.11	0.396369	0.090751	-0.885699
N2018	4	19	28.51	0.396356	0.060012	-0.657166
N2018	17	75	182.91	0.396347	0.007248	0.220394
N2018	20	22	49.51	0.395747	0.007504	0.221545
N2018	7	20	85.41	0.395623	0.006846	-0.221112
N2018	5	134	162.41	0.394554	0.008714	0.23268
N2018	4	69	210.81	0.394161	0.007445	-0.219229
N2018	1	75	131.81	0.393969	0.010836	0.261243
N2018	4	19	32.51	0.39306	0.051953	-0.596731
N2018	1	67	121.11	0.392852	0.006755	0.208001
N2018	3	86	169.41	0.392518	0.00675	-0.207446
N2018	3	84	168.01	0.391581	0.007375	-0.217449
N2018	4	19	26.51	0.391515	0.062075	-0.679117
N2018	1	65	120.91	0.391051	0.006722	0.207492
N2018	13	74	141.51	0.390899	0.007125	-0.216688
N2018	12	40	120.11	0.39087	0.006724	0.222459
N2018	5	136	166.71	0.389946	0.006712	0.20517
N2018	1	29	83.91	0.389857	0.006713	0.206454
N2018	8	20	51.11	0.38944	0.008837	0.238499
N2018	7	88	168.81	0.388973	0.006687	-0.20934
N2018	13	46	12.51	0.387059	0.066094	0.776242
N2018	4	19	34.51	0.386953	0.046875	-0.561573
N2018	17	22	68.11	0.385382	0.006626	-0.23561
N2018	5	134	164.41	0.385224	0.007554	0.216643
N2018	6	109	220.71	0.384782	0.015057	-0.309982
N2018	13	66	136.01	0.384509	0.007216	-0.217482
N2018	1	94	167.91	0.384441	0.006614	-0.205666
N2018	3	56	55.51	0.38304	0.006592	0.239887
N2018	1	94	171.91	0.381818	0.007428	-0.217524
N2018	17	32	71.01	0.381435	0.006558	-0.238706
N2018	4	19	24.51	0.381006	0.062288	-0.693537
N2018	9	70	85.81	0.380637	0.006546	0.207094
N2018	6	41	150.51	0.379854	0.006531	-0.203241
N2018	10	41	69.51	0.379288	0.006525	0.207913
N2018	7	46	106.41	0.379268	0.007018	-0.220779
N2018	8	65	206.61	0.379223	0.022945	-0.677881
N2018	8	22	72.91	0.37922	0.006526	0.205682
N2018	8	65	166.61	0.379117	0.007667	0.222038
N2018	12	37	65.91	0.379114	0.006522	0.206768
N2018	4	19	36.51	0.37905	0.041646	-0.525203
N2018	13	47	58.21	0.378032	0.006504	0.205548
N2018	3	5	2.81	0.377739	0.0065	-0.210381
N2018	20	20	43.01	0.3777	0.007025	0.213251
N2018	12	37	67.91	0.377417	0.007482	0.220447
N2018	5	135	166.51	0.376891	0.006481	0.200757
N2018	5	134	166.41	0.376734	0.006514	0.201238
N2018	13	76	144.01	0.376113	0.006467	-0.206832
N2018	13	131	242.71	0.375746	0.006464	-0.202385
N2018	1	35	91.61	0.37516	0.006457	0.204203
N2018	7	57	119.21	0.374286	0.0088	-0.241413
N2018	7	86	167.61	0.373801	0.006427	-0.204848
N2018	16	34	14.51	0.373046	0.053725	0.661206
N2018	2	1	14.01	0.373012	0.01772	0.334323
N2018	14	5	33.31	0.372964	0.00642	0.209377
N2018	12	40	122.11	0.37267	0.007489	0.228961
N2018	7	90	169.01	0.372537	0.006414	-0.204541
N2018	17	47	114.41	0.371645	0.018222	0.381653
N2018	13	122	217.21	0.371638	0.006399	0.201471
N2018	7	6	16.31	0.371405	0.006821	0.20881
N2018	12	37	69.91	0.37107	0.008329	0.231738
N2018	12	57	175.31	0.370621	0.008347	-0.249882
N2018	17	24	69.91	0.370335	0.006368	-0.236214
N2018	4	19	38.51	0.370026	0.036551	-0.4888
N2018	1	8	20.11	0.369421	0.079631	-0.807168
N2018	9	6	8.71	0.366571	0.006318	0.20299
N2018	17	29	70.81	0.366346	0.006299	-0.235329
N2018	12	14	48.01	0.36601	0.007473	0.220414
N2018	16	65	103.01	0.366006	0.006983	-0.208408
N2018	17	28	70.61	0.365509	0.006284	-0.235142
N2018	12	57	177.31	0.365217	0.007149	-0.239468
N2018	3	7	7.11	0.364593	0.007196	-0.221069
N2018	12	57	173.31	0.364435	0.008943	-0.252013
N2018	4	19	22.51	0.363998	0.060395	-0.699185
N2018	17	35	72.41	0.363906	0.006278	-0.237365
N2018	13	47	60.21	0.36386	0.007413	0.21855
N2018	20	19	36.11	0.363696	0.007506	0.217532
N2018	11	56	34.31	0.363621	0.006252	-0.200424
N2018	11	57	34.51	0.363243	0.006249	-0.200377
N2018	3	4	2.61	0.363062	0.006243	-0.206048
N2018	13	71	138.11	0.36263	0.006235	-0.204218
N2018	9	20	28.11	0.360999	0.006426	0.200921
N2018	4	19	40.51	0.36039	0.031771	-0.453209
N2018	1	21	76.51	0.360195	0.007107	0.213106
N2018	4	67	204.61	0.360153	0.007059	-0.214298
N2018	7	20	83.41	0.35947	0.007136	-0.2272
N2018	13	47	112.21	0.359082	0.007127	-0.215549
N2018	12	37	71.91	0.35857	0.008916	0.239068
N2018	8	65	168.61	0.358053	0.008494	0.233911
N2018	10	39	68.61	0.357849	0.006153	0.201113
N2018	9	19	24.71	0.357617	0.006154	0.195956
N2018	10	3	4.81	0.357212	0.006143	0.199529
N2018	10	29	41.41	0.356799	0.008118	0.230425
N2018	20	22	47.51	0.356259	0.006668	0.208963
N2018	8	22	74.91	0.355806	0.006483	0.203749
N2018	7	87	168.51	0.355477	0.006114	-0.20153
N2018	1	8	6.11	0.352089	0.076691	-1.28516
N2018	18	119	120.51	0.351907	0.007659	-0.218942
N2018	4	21	65.51	0.351368	0.006044	-0.19459
N2018	17	41	75.91	0.350782	0.006445	0.20286
N2018	7	63	146.11	0.350549	0.007393	-0.223622
N2018	4	19	42.51	0.35051	0.027406	-0.418978
N2018	4	22	70.31	0.349245	0.006651	-0.203234
N2018	20	1	0.01	0.348644	0.006001	-0.196161
N2018	9	26	32.51	0.347418	0.005975	0.195416
N2018	13	47	62.21	0.346954	0.008347	0.231118
N2018	11	71	117.61	0.346826	0.005968	-0.196852
N2018	14	7	35.71	0.346629	0.006765	0.21385
N2018	17	71	162.31	0.346511	0.00702	0.228285
N2018	2	59	150.21	0.346358	0.0124	0.338892
N2018	12	40	124.11	0.34592	0.007841	0.229846
N2018	12	57	171.31	0.345715	0.008748	-0.244523
N2018	3	56	57.51	0.344247	0.007143	0.240363
N2018	15	16	89.81	0.344012	0.006525	0.203444
N2018	12	20	62.31	0.344004	0.00592	0.198175
N2018	11	59	36.01	0.343683	0.005918	-0.195046
N2018	1	8	22.11	0.34187	0.066364	-0.720411
N2018	4	19	44.51	0.340644	0.023501	-0.386475
N2018	4	19	20.51	0.339922	0.056245	-0.694611
N2018	9	21	28.31	0.339464	0.005848	0.191884
N2018	12	37	73.91	0.338787	0.00909	0.240838
N2018	13	47	110.21	0.337931	0.007924	-0.226313
N2018	13	130	241.91	0.337791	0.006333	-0.200112
N2018	3	3	2.41	0.337295	0.00587	-0.199794
N2018	9	22	29.01	0.336793	0.00581	0.190769
N2018	2	1	16.01	0.335863	0.017971	0.336365
N2018	7	84	165.91	0.33578	0.005776	-0.194232
N2018	10	72	114.51	0.335776	0.005905	-0.199447
N2018	17	33	71.51	0.335446	0.00577	-0.227862
N2018	17	71	160.31	0.335239	0.007862	0.243573
N2018	8	65	170.61	0.335096	0.009315	0.245317
N2018	4	24	79.81	0.335016	0.005775	-0.189653
N2018	8	24	76.41	0.334582	0.00576	0.191303
N2018	15	78	150.61	0.334274	0.005753	0.193398
N2018	3	6	4.01	0.334011	0.00575	-0.197883
N2018	1	75	133.81	0.333039	0.009854	0.248776
N2018	9	27	33.61	0.33267	0.005725	0.19035
N2018	9	86	106.51	0.332195	0.005955	0.198379
N2018	20	24	53.41	0.330992	0.005696	0.193634
N2018	20	26	54.31	0.330977	0.005697	0.191657
N2018	4	19	46.51	0.330968	0.020053	-0.355855
N2018	17	72	164.21	0.328907	0.005664	0.199314
N2018	4	39	144.61	0.328754	0.006836	-0.213585
N2018	13	46	10.51	0.32738	0.052801	0.727118
N2018	5	6	4.71	0.327308	0.005634	0.19153
N2018	13	47	64.21	0.326923	0.009256	0.242676
N2018	4	40	146.81	0.326664	0.005621	-0.193029
N2018	6	109	218.71	0.326656	0.011504	-0.271604
N2018	6	42	151.71	0.326223	0.005613	-0.189172
N2018	1	94	173.91	0.324838	0.005632	-0.189682
N2018	8	20	49.11	0.324767	0.007932	0.225401
N2018	14	19	66.91	0.324742	0.010417	-0.258506
N2018	16	64	100.61	0.324114	0.005576	-0.186716
N2018	12	26	63.11	0.322785	0.005556	0.192075
N2018	16	74	127.51	0.322033	0.006237	-0.198243
N2018	1	95	174.01	0.321693	0.005536	-0.188085
N2018	4	19	48.51	0.3216	0.017047	-0.327227
N2018	8	23	75.71	0.321572	0.005532	0.187944
N2018	10	46	76.31	0.321532	0.005533	0.194396
N2018	2	153	303.01	0.321487	0.005535	0.220172
N2018	14	4	32.81	0.32097	0.005716	0.197597
N2018	17	34	71.91	0.320935	0.005521	-0.224535
N2018	16	57	98.51	0.320868	0.005522	-0.18671
N2018	6	92	198.91	0.320783	0.005519	0.195402
N2018	15	79	154.21	0.320136	0.005804	0.193271
N2018	10	40	68.91	0.320098	0.005507	0.190346
N2018	3	70	123.11	0.319141	0.006025	0.196137
N2018	7	85	166.71	0.31735	0.00546	-0.189647
N2018	1	8	24.11	0.316587	0.053344	-0.633971
N2018	10	4	5.51	0.316534	0.005452	0.186416
N2018	18	113	115.11	0.316506	0.005446	-0.185312
N2018	12	57	169.31	0.316254	0.007807	-0.227872
N2018	20	26	56.31	0.316055	0.006304	0.20092
N2018	9	1	0.01	0.315451	0.005427	0.187401
N2018	2	15	82.91	0.314562	0.005997	0.194685
N2018	8	24	78.41	0.314549	0.006416	0.201671
N2018	6	100	201.21	0.314118	0.005411	0.192287
N2018	7	20	81.41	0.314099	0.006949	-0.226222
N2018	11	55	33.51	0.313764	0.005398	-0.18779
N2018	13	47	108.21	0.31376	0.008657	-0.23569
N2018	4	19	50.51	0.312615	0.014444	-0.300569
N2018	10	41	71.51	0.312528	0.005904	0.198865
N2018	16	59	99.01	0.311945	0.005367	-0.184831
N2018	12	37	75.91	0.311483	0.008739	0.235753
N2018	17	71	158.31	0.311353	0.008131	0.250443
N2018	16	61	99.21	0.31116	0.005354	-0.184585
N2018	9	30	40.21	0.311061	0.005356	0.184525
N2018	2	152	301.61	0.310803	0.005348	0.221952
N2018	9	2	0.41	0.310424	0.005346	0.185813
N2018	12	40	126.11	0.3103	0.007625	0.223474
N2018	8	65	172.61	0.310135	0.010091	0.255889
N2018	4	19	18.51	0.308587	0.049791	-0.6777
N2018	4	69	212.81	0.308266	0.00567	-0.191243
N2018	9	29	39.61	0.306967	0.005419	0.185478
N2018	6	53	172.91	0.305279	0.005298	-0.184819
N2018	20	22	45.51	0.30508	0.005252	0.185728
N2018	11	59	38.01	0.304578	0.00641	-0.202664
N2018	4	19	52.51	0.304056	0.012208	-0.275861
N2018	7	51	110.81	0.30358	0.005229	-0.192427
N2018	14	4	30.81	0.30353	0.006143	0.203735
N2018	13	47	66.21	0.3034	0.010065	0.252462
N2018	10	21	25.01	0.303232	0.005816	0.19302
N2018	7	83	165.21	0.303195	0.005217	-0.185814
N2018	6	61	179.81	0.302694	0.005209	-0.183458
N2018	8	65	204.61	0.302616	0.026483	-0.631271
N2018	3	62	79.31	0.302403	0.00679	0.207809
N2018	11	58	35.91	0.30162	0.005231	-0.183565
N2018	20	2	0.61	0.300693	0.005236	-0.181827
N2018	9	87	107.21	0.300329	0.005176	0.184961
N2018	6	60	179.11	0.300121	0.005294	-0.184579
N2018	3	51	48.21	0.299793	0.018131	0.338422
N2018	6	53	170.91	0.299187	0.006158	-0.198715
N2018	10	73	115.31	0.298965	0.005147	-0.186579
N2018	16	34	12.51	0.298531	0.043509	0.617987
N2018	13	132	244.41	0.298332	0.005138	-0.179896
N2018	7	91	169.51	0.29774	0.005131	-0.181604
N2018	20	26	58.31	0.296797	0.006766	0.207575
N2018	6	58	174.61	0.296449	0.005104	-0.179211
N2018	2	1	18.01	0.296261	0.017705	0.333615
N2018	3	56	59.51	0.29623	0.007047	0.231661
N2018	20	38	110.31	0.296033	0.005692	0.19054
N2018	4	19	54.51	0.295948	0.010297	-0.253033
N2018	15	9	80.51	0.295238	0.005082	0.180046
N2018	1	8	26.11	0.29475	0.042184	-0.555167
N2018	1	31	86.81	0.294686	0.005073	0.181439
N2018	6	48	155.61	0.294469	0.005071	-0.181173
N2018	11	70	116.31	0.29428	0.005636	-0.19085
N2018	15	16	87.81	0.293229	0.005759	0.191774
N2018	10	12	9.41	0.292872	0.005044	0.180904
N2018	7	55	113.41	0.292335	0.005037	-0.188098
N2018	13	74	139.51	0.291222	0.005015	-0.182152
N2018	17	23	69.01	0.290965	0.005008	-0.206539
N2018	18	126	133.31	0.290863	0.00501	-0.178948
N2018	6	8	56.41	0.290169	0.015262	-0.446259
N2018	10	29	43.41	0.289591	0.006068	0.200829
N2018	8	24	80.41	0.289136	0.006904	0.209081
N2018	4	19	56.51	0.288299	0.008669	-0.231987
N2018	1	95	176.01	0.287501	0.005123	-0.180562
N2018	5	131	103.41	0.287314	0.004947	0.181771
N2018	13	77	145.21	0.287064	0.004942	-0.182988
N2018	20	20	45.01	0.286938	0.005065	0.182114
N2018	3	70	121.11	0.28689	0.005591	0.18987
N2018	6	68	187.81	0.286796	0.004939	-0.182338
N2018	7	65	150.21	0.286452	0.004937	-0.186774
N2018	13	47	106.21	0.28636	0.00925	-0.242894
N2018	12	14	46.01	0.286308	0.006273	0.20179
N2018	5	130	103.21	0.285889	0.00492	0.181289
N2018	13	49	115.31	0.2855	0.004916	-0.179501
N2018	6	46	153.71	0.285216	0.004909	-0.177874
N2018	11	70	114.31	0.284924	0.006415	-0.203013
N2018	9	16	22.91	0.284843	0.005377	0.183209
N2018	12	39	104.61	0.284602	0.010668	0.259709
N2018	18	119	122.51	0.284103	0.006565	-0.202716
N2018	12	39	102.61	0.283787	0.010571	0.257983
N2018	8	65	174.61	0.283086	0.01077	0.26513
N2018	6	47	154.81	0.282649	0.004865	-0.178204
N2018	15	7	79.01	0.281731	0.005195	0.181797
N2018	4	70	213.91	0.281635	0.00485	-0.17726
N2018	12	39	106.61	0.281452	0.010306	0.256044
N2018	4	19	58.51	0.281108	0.00729	-0.212631
N2018	2	30	132.51	0.280882	0.009534	-0.882928
N2018	13	122	219.21	0.28087	0.00485	0.17574
N2018	10	47	77.01	0.280826	0.004835	0.182536
N2018	14	4	28.81	0.280307	0.006287	0.205185
N2018	15	81	156.51	0.280292	0.00483	0.176377
N2018	18	118	115.51	0.280228	0.004827	-0.173777
N2018	12	57	167.31	0.280204	0.006401	-0.204504
N2018	18	112	114.91	0.279525	0.004811	-0.17349
N2018	15	8	79.71	0.279309	0.004808	0.1751
N2018	12	39	100.61	0.27898	0.010016	0.250789
N2018	16	65	101.01	0.278562	0.004797	-0.172904
N2018	12	33	65.31	0.27784	0.004789	0.176478
N2018	12	37	77.91	0.277746	0.00786	0.223321
N2018	13	82	149.41	0.276403	0.005172	-0.186683
N2018	1	8	28.11	0.276328	0.033267	-0.486776
N2018	13	123	219.31	0.276196	0.004755	0.174044
N2018	6	53	168.91	0.276181	0.006391	-0.202193
N2018	13	47	68.21	0.276114	0.010674	0.259466
N2018	13	103	176.01	0.275916	0.004756	0.173926
N2018	6	109	216.71	0.275413	0.008587	-0.235347
N2018	12	39	108.61	0.274905	0.009567	0.247685
N2018	13	78	146.31	0.274684	0.004731	-0.178318
N2018	19	4	2.91	0.274401	0.0048	0.173426
N2018	4	19	60.51	0.274365	0.006121	-0.194844
N2018	15	7	77.01	0.274244	0.005851	0.192469
N2018	16	62	99.71	0.274048	0.004719	-0.172346
N2018	7	63	144.11	0.273715	0.006541	-0.206483
N2018	20	19	34.11	0.273675	0.00618	0.19668
N2018	15	13	84.71	0.273448	0.004707	0.174748
N2018	17	71	156.31	0.273324	0.007557	0.244932
N2018	11	70	112.31	0.272961	0.007176	-0.214186
N2018	20	26	60.31	0.272645	0.00698	0.210348
N2018	13	133	244.51	0.271756	0.004683	-0.172
N2018	3	84	166.01	0.271388	0.005672	-0.190512
N2018	19	3	1.51	0.270971	0.004673	0.171112
N2018	3	7	9.11	0.270794	0.005911	-0.199939
N2018	2	15	80.91	0.270755	0.005459	0.186315
N2018	12	39	98.61	0.270743	0.009091	0.238773
N2018	4	19	16.51	0.270442	0.041096	-0.64483
N2018	1	75	135.81	0.269786	0.008366	0.228979
N2018	6	91	198.71	0.268904	0.004632	0.179121
N2018	13	46	8.51	0.268796	0.038717	0.66241
N2018	15	17	91.11	0.268471	0.004625	0.171254
N2018	15	81	158.51	0.268127	0.005391	0.185672
N2018	1	34	90.51	0.268109	0.004617	0.173429
N2018	4	19	62.51	0.268057	0.005136	-0.178539
N2018	4	59	166.71	0.267942	0.004615	-0.174297
N2018	12	40	128.11	0.267229	0.006801	0.208941
N2018	20	25	54.01	0.266792	0.004593	0.172901
N2018	6	93	199.61	0.266533	0.00459	0.177315
N2018	6	78	198.61	0.266103	0.004581	0.178144
N2018	12	39	110.61	0.265871	0.008575	0.23572
N2018	6	45	153.51	0.26562	0.004573	-0.171223
N2018	17	48	125.01	0.265116	0.004566	-0.257654
N2018	6	60	177.11	0.263471	0.004538	-0.17039
N2018	7	57	121.21	0.263043	0.006796	-0.209541
N2018	13	124	220.41	0.261586	0.004505	0.168792
N2018	6	38	142.81	0.261536	0.004506	-0.16994
N2018	7	20	79.41	0.260851	0.006209	-0.216392
N2018	1	8	30.11	0.260837	0.026326	-0.428476
N2018	12	39	96.61	0.26008	0.007942	0.223196
N2018	13	99	174.71	0.258859	0.004628	0.170775
N2018	11	70	110.31	0.257887	0.007845	-0.223477
N2018	8	24	82.41	0.257618	0.00708	0.211713
N2018	8	20	47.11	0.257198	0.006532	0.204179
N2018	9	72	87.61	0.256626	0.00442	0.170024
N2018	13	47	104.21	0.255665	0.009612	-0.246958
N2018	12	39	112.61	0.255368	0.007463	0.221371
N2018	2	1	20.01	0.254851	0.016855	0.325302
N2018	15	81	160.51	0.254647	0.005952	0.194516
N2018	12	36	65.51	0.254101	0.00438	0.169206
N2018	8	65	176.61	0.253916	0.011285	0.272428
N2018	10	10	9.21	0.253792	0.00437	0.166877
N2018	17	76	183.61	0.253271	0.004362	0.171116
N2018	4	20	63.91	0.25309	0.004358	-0.164521
N2018	16	49	76.31	0.25285	0.004358	-0.165399
N2018	15	11	84.51	0.251961	0.004339	0.167152
N2018	6	62	180.11	0.251442	0.004332	-0.167166
N2018	14	4	26.81	0.251313	0.006057	0.200655
N2018	14	19	68.91	0.25123	0.008119	-0.228815
N2018	6	66	185.81	0.251199	0.004434	-0.171903
N2018	1	12	63.61	0.250734	0.004333	-0.165825
N2018	2	22	93.31	0.249604	0.004301	0.166904
N2018	18	124	132.91	0.249303	0.0043	-0.164987
N2018	6	67	187.31	0.248169	0.004274	-0.168495
N2018	12	39	94.61	0.248167	0.006728	0.205579
N2018	1	8	32.11	0.24774	0.020955	-0.378939
N2018	9	65	78.01	0.246003	0.004683	0.173304
N2018	10	58	101.71	0.245884	0.004239	-0.172992
N2018	7	49	110.31	0.245687	0.004428	-0.177691
N2018	13	47	70.21	0.244983	0.010957	0.262449
N2018	6	66	183.81	0.244606	0.004213	-0.168306
N2018	16	46	57.61	0.244536	0.004214	0.164049
N2018	12	39	114.61	0.24433	0.006343	0.20577
N2018	20	26	62.31	0.243527	0.006848	0.207955
N2018	2	59	152.21	0.242737	0.00709	0.247375
N2018	12	57	165.31	0.242484	0.004897	-0.178047
N2018	1	8	4.11	0.242382	0.053809	-1.4081
N2018	18	73	96.81	0.242156	0.004163	0.80851
N2018	12	49	161.31	0.241937	0.004167	-0.165732
N2018	3	56	61.51	0.241926	0.006258	0.213125
N2018	1	100	183.21	0.241739	0.004165	-0.162768
N2018	13	69	137.51	0.24142	0.004161	-0.166989
N2018	12	23	63.01	0.241293	0.00417	0.166727
N2018	18	22	59.31	0.240617	0.004144	-0.166143
N2018	15	7	75.01	0.240616	0.005371	0.184252
N2018	12	37	79.91	0.240052	0.006585	0.204285
N2018	4	22	68.31	0.240027	0.004136	-0.160376
N2018	11	59	40.01	0.239818	0.005644	-0.19002
N2018	15	81	162.51	0.239754	0.006487	0.20257
N2018	11	70	108.31	0.239279	0.008323	-0.229784
N2018	13	102	175.61	0.238909	0.004115	0.160777
N2018	3	72	124.51	0.238796	0.004124	0.161849
N2018	13	100	175.41	0.238028	0.004099	0.16045
N2018	9	27	35.61	0.237815	0.004201	0.163306
N2018	6	54	173.01	0.237666	0.004098	-0.161988
N2018	4	41	148.51	0.236623	0.00408	-0.163976
N2018	1	8	34.11	0.236574	0.016787	-0.336697
N2018	12	39	92.61	0.236064	0.005575	0.18739
N2018	2	77	192.71	0.235611	0.004083	-0.162838
N2018	6	53	166.91	0.234999	0.005698	-0.190909
N2018	12	47	160.41	0.234906	0.00419	-0.165474
N2018	18	80	97.01	0.234163	0.004053	0.804737
N2018	2	159	306.61	0.233711	0.00403	0.181078
N2018	12	39	116.61	0.233489	0.00529	0.189853
N2018	13	68	137.01	0.232845	0.00401	-0.163533
N2018	13	67	136.81	0.232696	0.004007	-0.163473
N2018	18	111	114.21	0.232645	0.004134	-0.160824
N2018	18	8	31.11	0.232442	0.007625	-0.224824
N2018	2	155	304.01	0.232243	0.004001	0.185098
N2018	9	29	37.61	0.23213	0.004	0.160149
N2018	16	47	76.11	0.231811	0.003999	-0.158677
N2018	6	109	214.71	0.231364	0.006304	-0.202351
N2018	6	98	201.11	0.22908	0.003945	0.164631
N2018	10	45	75.71	0.228194	0.00393	0.164751
N2018	13	133	246.51	0.228168	0.004777	-0.173014
N2018	10	13	11.11	0.227895	0.003925	0.159714
N2018	11	63	58.61	0.227704	0.003923	0.156574
N2018	4	19	14.51	0.22713	0.030588	-0.591003
N2018	1	8	36.11	0.226967	0.01353	-0.300451
N2018	17	47	116.41	0.22696	0.010552	0.298817
N2018	13	125	220.81	0.226383	0.003901	0.156808
N2018	10	29	45.41	0.226139	0.004152	0.167778
N2018	16	34	10.51	0.225588	0.032175	0.558241
N2018	2	150	300.01	0.224963	0.004132	0.204095
N2018	12	39	90.61	0.224553	0.004554	0.169712
N2018	3	70	119.11	0.224388	0.003869	0.159219
N2018	12	48	161.01	0.224229	0.003862	-0.15926
N2018	17	71	154.31	0.223568	0.006143	0.224995
N2018	15	81	164.51	0.223365	0.006963	0.209449
N2018	12	39	118.61	0.223349	0.004348	0.174297
N2018	8	65	202.61	0.223104	0.025909	-0.566944
N2018	13	72	138.61	0.222753	0.003837	-0.16075
N2018	8	65	178.61	0.222669	0.011556	0.276996
N2018	4	39	142.61	0.222535	0.005264	-0.187402
N2018	6	63	180.91	0.221909	0.003822	-0.156674
N2018	10	41	73.51	0.221854	0.004093	0.167293
N2018	13	47	102.21	0.221845	0.009635	-0.246724
N2018	15	14	84.91	0.221551	0.003816	0.156128
N2018	4	21	67.51	0.220257	0.003851	-0.154799
N2018	12	40	130.11	0.220144	0.005508	0.186854
N2018	8	24	84.41	0.220033	0.006804	0.207636
N2018	6	14	100.31	0.21888	0.003778	-0.156448
N2018	1	8	38.11	0.218631	0.010967	-0.269142
N2018	14	4	24.81	0.217703	0.005438	0.189549
N2018	11	70	106.31	0.216932	0.008503	-0.2319
N2018	12	52	162.31	0.216825	0.003736	-0.1564
N2018	3	10	22.41	0.216027	0.003722	0.154652
N2018	6	94	200.01	0.215763	0.003717	0.15976
N2018	1	30	85.11	0.215604	0.003714	0.154599
N2018	15	9	82.51	0.215267	0.003736	0.15407
N2018	9	64	70.81	0.214946	0.003704	0.153
N2018	12	39	88.61	0.214107	0.003691	0.153219
N2018	13	46	6.51	0.213878	0.024932	0.578611
N2018	3	51	40.21	0.213807	0.003772	-0.525419
N2018	18	23	60.11	0.21304	0.00367	-0.155508
N2018	10	14	11.41	0.212979	0.003671	0.154309
N2018	2	1	22.01	0.212569	0.015396	0.310765
N2018	18	24	60.41	0.211802	0.003651	-0.155137
N2018	15	16	85.81	0.211634	0.003649	0.153413
N2018	18	119	124.51	0.211504	0.004939	-0.175888
N2018	1	8	40.11	0.21134	0.008934	-0.24193
N2018	17	77	184.31	0.211174	0.003641	0.157161
N2018	16	46	75.61	0.210761	0.003766	-0.153878
N2018	13	47	72.21	0.210246	0.010781	0.259985
N2018	20	26	64.31	0.210151	0.006317	0.199443
N2018	2	15	78.91	0.210108	0.004094	0.162066
N2018	8	39	134.51	0.210019	0.003622	0.152266
N2018	5	41	30.31	0.209228	0.003599	0.606461
N2018	5	43	30.51	0.209228	0.003599	0.606461
N2018	17	11	2.01	0.209228	0.003599	0.606461
N2018	19	70	89.01	0.209228	0.003599	0.606461
N2018	5	47	30.71	0.209228	0.003599	0.60646
N2018	11	65	59.81	0.208813	0.003599	0.150233
N2018	4	30	114.91	0.208244	0.00359	-0.157973
N2018	1	75	137.81	0.207855	0.006556	0.202515
N2018	1	21	74.51	0.207339	0.00448	0.169282
N2018	18	31	94.71	0.207212	0.006435	-0.44147
N2018	12	57	163.31	0.207022	0.003569	-0.151904
N2018	14	28	94.21	0.206889	0.003567	0.153035
N2018	12	14	44.01	0.206777	0.004685	0.174419
N2018	12	55	162.81	0.206133	0.003552	-0.151266
N2018	10	55	101.61	0.206128	0.003551	-0.156607
N2018	5	30	29.61	0.206111	0.003542	1.02537
N2018	5	31	29.81	0.206111	0.003542	1.02537
N2018	19	74	89.21	0.20611	0.003541	1.02537
N2018	18	125	133.11	0.206091	0.003557	-0.150573
N2018	15	81	166.51	0.20544	0.007338	0.214659
N2018	1	8	42.11	0.204918	0.00731	-0.218113
N2018	15	10	82.81	0.203747	0.003513	0.149379
N2018	5	1	0.01	0.203397	0.003506	0.150165
N2018	7	20	77.41	0.203167	0.004998	-0.197127
N2018	14	7	37.71	0.203002	0.004339	0.169838
N2018	11	69	64.21	0.20231	0.003488	0.148515
N2018	5	52	30.81	0.202099	0.003498	0.601497
N2018	12	37	81.91	0.20171	0.005155	0.180706
N2018	1	13	63.71	0.200668	0.00346	-0.147921
N2018	6	97	200.51	0.200011	0.003446	0.154543
N2018	1	96	177.21	0.19995	0.003446	-0.147901
N2018	1	8	44.11	0.199226	0.006004	-0.19715
N2018	15	18	93.01	0.199166	0.003435	0.148401
N2018	6	10	96.61	0.199022	0.003429	-0.148387
N2018	6	9	96.21	0.198555	0.003523	-0.150265
N2018	12	50	162.11	0.198232	0.003416	-0.149562
N2018	4	60	167.61	0.198231	0.00342	-0.147831
N2018	3	11	23.11	0.198184	0.003424	0.148707
N2018	11	3	0.01	0.19764	0.003428	1.02445
N2018	19	79	89.31	0.19764	0.003428	1.02445
N2018	6	1	0.01	0.197585	0.003406	0.146698
N2018	16	1	0.01	0.196873	0.003418	1.02198
N2018	7	54	113.11	0.196725	0.003392	-0.154798
N2018	5	32	30.01	0.196348	0.00339	0.96362
N2018	1	31	88.81	0.195936	0.003391	0.148298
N2018	7	69	153.41	0.195698	0.003372	-0.153312
N2018	7	63	142.11	0.195312	0.005065	-0.179488
N2018	5	95	32.91	0.194887	0.003394	0.596227
N2018	13	129	238.71	0.194707	0.003355	-0.145265
N2018	9	28	36.51	0.194457	0.003352	0.146178
N2018	2	30	114.51	0.194191	0.00372	0.177795
N2018	6	109	212.71	0.194187	0.004578	-0.17313
N2018	1	8	46.11	0.194151	0.004948	-0.178618
N2018	13	73	139.01	0.193409	0.003333	-0.149454
N2018	8	20	45.11	0.191763	0.004864	0.176007
N2018	11	70	104.31	0.191023	0.008287	-0.228641
N2018	6	9	94.21	0.190883	0.003912	-0.15777
N2018	11	69	66.21	0.18999	0.00373	0.153035
N2018	1	8	48.11	0.189606	0.00409	-0.162147
N2018	8	65	180.61	0.189512	0.011485	0.277792
N2018	6	96	200.41	0.189021	0.003257	0.15025
N2018	8	6	6.91	0.187879	0.003243	0.144836
N2018	15	7	73.01	0.187333	0.003886	0.15681
N2018	4	25	80.31	0.187213	0.003231	-0.141606
N2018	4	67	202.61	0.186677	0.004101	-0.162777
N2018	3	56	63.51	0.186343	0.004962	0.18615
N2018	15	81	168.51	0.185995	0.007562	0.217623
N2018	1	8	50.11	0.185518	0.003388	-0.147448
N2018	13	47	100.21	0.185418	0.00922	-0.240917
N2018	20	19	32.11	0.185261	0.004386	0.165301
N2018	3	15	29.11	0.184603	0.003182	0.143049
N2018	1	9	50.81	0.18365	0.003169	-0.142576
N2018	6	57	174.31	0.183236	0.003162	-0.141014
N2018	4	56	165.31	0.183121	0.003156	-0.144481
N2018	2	30	116.51	0.182699	0.004448	0.198543
N2018	2	28	111.71	0.182506	0.003149	0.158013
N2018	8	4	6.71	0.18225	0.003176	0.14335
N2018	4	19	12.51	0.182181	0.019648	-0.514206
N2018	14	19	70.91	0.182084	0.005687	-0.192123
N2018	6	53	164.91	0.181885	0.004252	-0.165126
N2018	14	4	22.81	0.181792	0.004525	0.172467
N2018	2	160	307.81	0.1817	0.003132	0.158631
N2018	6	12	98.81	0.181205	0.003127	-0.141266
N2018	7	47	107.41	0.180403	0.003109	-0.146934
N2018	6	9	92.21	0.179907	0.004208	-0.16327
N2018	2	27	111.11	0.179855	0.003246	0.158367
N2018	11	43	1.21	0.179656	0.003132	-0.297155
N2018	6	56	174.11	0.179527	0.003094	-0.139482
N2018	7	48	107.61	0.179347	0.003092	-0.146523
N2018	1	99	182.31	0.178945	0.003087	-0.140189
N2018	12	47	158.41	0.178456	0.003537	-0.15104
N2018	6	49	156.21	0.178391	0.003076	-0.141422
N2018	7	70	154.31	0.178022	0.00307	-0.146634
N2018	8	24	86.41	0.177704	0.006005	0.195233
N2018	6	27	116.11	0.177416	0.003059	0.140736
N2018	6	8	58.41	0.177337	0.009585	-0.32842
N2018	2	20	89.91	0.1761	0.003037	0.138787
N2018	3	7	11.11	0.175749	0.004037	-0.165105
N2018	1	14	64.01	0.174759	0.003015	-0.137732
N2018	7	70	156.31	0.174743	0.00312	-0.146626
N2018	20	26	66.31	0.174161	0.005422	0.184557
N2018	10	35	65.71	0.174038	0.003389	0.148058
N2018	14	47	155.31	0.173973	0.017029	-0.671883
N2018	12	40	132.11	0.17376	0.004049	0.159786
N2018	2	79	193.21	0.17348	0.002992	-0.138797
N2018	18	122	132.41	0.173253	0.002988	-0.137276
N2018	10	43	75.01	0.172795	0.00298	0.14384
N2018	2	59	154.21	0.172635	0.00404	0.181709
N2018	13	47	74.21	0.172627	0.010034	0.250536
N2018	10	42	74.61	0.171549	0.002956	0.143287
N2018	10	54	100.21	0.171497	0.003307	-0.15019
N2018	19	4	4.91	0.171403	0.003165	0.140934
N2018	6	59	175.51	0.171337	0.002958	-0.136996
N2018	13	130	239.91	0.171166	0.002955	-0.136393
N2018	2	1	24.01	0.170646	0.013377	0.289569
N2018	6	64	182.21	0.17045	0.002946	-0.13927
N2018	11	69	68.21	0.170084	0.003647	0.15095
N2018	6	11	97.71	0.169725	0.002926	-0.136305
N2018	11	64	59.31	0.169316	0.002919	0.135134
N2018	16	46	59.61	0.16893	0.003369	0.146019
N2018	17	71	152.31	0.168902	0.004281	0.192397
N2018	6	2	2.71	0.168708	0.003344	0.14635
N2018	20	5	2.51	0.168639	0.002909	-0.1361
N2018	13	83	150.71	0.168625	0.002907	-0.140365
N2018	10	38	68.01	0.168053	0.002898	0.137289
N2018	2	30	118.51	0.167961	0.005288	0.222463
N2018	12	2	0.71	0.16777	0.002893	0.134341
N2018	7	71	157.01	0.167296	0.002886	-0.140797
N2018	5	129	101.91	0.167063	0.002881	0.137535
N2018	12	59	179.21	0.166518	0.002869	-0.166581
N2018	15	2	68.01	0.166492	0.00296	0.137169
N2018	12	61	179.41	0.166107	0.002865	-0.166344
N2018	7	15	62.81	0.166028	0.002862	0.172369
N2018	13	46	4.51	0.165951	0.013588	0.483088
N2018	12	37	83.91	0.16585	0.00381	0.155401
N2018	13	133	248.51	0.165728	0.003885	-0.155651
N2018	7	16	62.91	0.165655	0.002861	0.172373
N2018	12	54	162.61	0.165466	0.002852	-0.135285
N2018	15	3	68.41	0.165343	0.002856	0.134783
N2018	6	9	90.21	0.165214	0.004346	-0.165779
N2018	15	81	170.51	0.165146	0.007582	0.217688
N2018	11	54	31.71	0.164818	0.002842	-0.137517
N2018	2	7	62.71	0.164364	0.002947	-0.137294
N2018	2	27	109.11	0.164209	0.003334	0.154817
N2018	4	29	112.91	0.164003	0.003384	-0.150699
N2018	6	51	159.51	0.163529	0.002819	-0.135338
N2018	15	2	66.01	0.163475	0.003406	0.146782
N2018	6	109	210.71	0.163202	0.003302	-0.147753
N2018	9	88	108.01	0.163184	0.002822	0.13691
N2018	10	32	48.41	0.162503	0.002801	0.137723
N2018	3	51	46.21	0.162419	0.012185	0.29078
N2018	11	70	102.31	0.162261	0.007627	-0.21911
N2018	11	59	42.01	0.161962	0.003874	-0.157442
N2018	10	15	12.11	0.16157	0.002788	0.132806
N2018	6	37	142.41	0.161074	0.00282	-0.134219
N2018	5	128	100.51	0.160806	0.003119	0.143035
N2018	4	58	166.01	0.160559	0.002769	-0.135566
N2018	15	2	64.01	0.160138	0.003901	0.156797
N2018	7	57	123.21	0.160008	0.004284	-0.165354
N2018	10	16	12.71	0.159538	0.002752	0.133181
N2018	6	2	0.71	0.159419	0.00275	0.131966
N2018	6	52	159.71	0.159344	0.00275	-0.133657
N2018	9	40	52.71	0.159082	0.002743	0.131732
N2018	6	65	182.71	0.158882	0.002739	-0.134134
N2018	6	2	4.71	0.15868	0.003196	0.144377
N2018	10	35	63.71	0.15801	0.003505	0.150417
N2018	12	65	181.31	0.157782	0.002722	-0.155284
N2018	16	34	8.51	0.157764	0.020867	0.480009
N2018	2	4	59.21	0.157629	0.002717	-0.132897
N2018	9	64	72.81	0.157219	0.002889	0.135233
N2018	15	2	62.01	0.156448	0.004447	0.16715
N2018	4	57	165.61	0.156201	0.002694	-0.13326
N2018	6	26	115.11	0.155326	0.002681	0.131378
N2018	3	74	126.61	0.154869	0.00267	0.130583
N2018	6	55	173.71	0.154866	0.00267	-0.130046
N2018	8	65	182.61	0.154799	0.010967	0.273444
N2018	5	36	30.11	0.154453	0.002657	0.626676
N2018	5	85	32.51	0.154453	0.002657	0.626676
N2018	5	93	32.71	0.154453	0.002657	0.626676
N2018	9	63	70.61	0.154411	0.002722	0.131057
N2018	9	39	51.81	0.1543	0.002661	0.129125
N2018	16	78	141.61	0.154159	0.00266	-0.130276
N2018	20	4	1.61	0.153948	0.002654	-0.1295
N2018	1	97	179.01	0.153873	0.002654	-0.130308
N2018	10	30	46.21	0.153448	0.002648	0.134989
N2018	7	53	111.71	0.153037	0.002638	-0.13835
N2018	15	2	60.01	0.152373	0.005042	0.177769
N2018	7	66	151.01	0.151975	0.002622	-0.139148
N2018	7	8	37.61	0.151704	0.003366	0.15762
N2018	14	47	153.31	0.151624	0.010094	-0.415281
N2018	19	12	14.21	0.151518	0.002614	0.129732
N2018	10	48	78.31	0.151379	0.00261	0.132389
N2018	15	92	218.81	0.151193	0.002606	-0.12835
N2018	1	75	139.81	0.151178	0.004693	0.171223
N2018	2	78	192.81	0.151019	0.002603	-0.130439
N2018	12	62	179.71	0.150353	0.002591	-0.155282
N2018	12	63	179.91	0.149864	0.002583	-0.155006
N2018	11	46	8.71	0.149556	0.002581	-0.148458
N2018	13	95	169.21	0.149538	0.00258	0.128511
N2018	13	84	155.11	0.14936	0.003062	-0.141942
N2018	2	30	120.51	0.148461	0.006186	0.249299
N2018	15	87	217.51	0.148374	0.002558	-0.126769
N2018	5	6	6.71	0.148166	0.002845	0.135876
N2018	15	2	58.01	0.14788	0.005681	0.188541
N2018	15	88	217.71	0.147822	0.002549	-0.126544
N2018	6	49	158.21	0.147404	0.002648	-0.130868
N2018	13	47	98.21	0.147369	0.008301	-0.228249
N2018	2	15	76.91	0.147251	0.00254	0.128472
N2018	13	84	153.11	0.147018	0.003022	-0.1419
N2018	6	9	88.21	0.146686	0.004259	-0.164177
N2018	2	16	84.51	0.146573	0.002527	0.125972
N2018	14	4	20.81	0.146512	0.003492	0.151195
N2018	16	83	146.71	0.146512	0.002527	-0.127203
N2018	7	8	35.61	0.146241	0.002525	0.137907
N2018	7	20	75.41	0.14613	0.003551	-0.169432
N2018	5	128	98.51	0.145857	0.002923	0.138631
N2018	8	65	200.61	0.145388	0.021299	-0.479115
N2018	2	23	93.81	0.14516	0.002504	0.127524
N2018	2	5	60.01	0.144408	0.002491	-0.126116
N2018	3	84	164.01	0.144334	0.002933	-0.136902
N2018	5	100	56.81	0.144283	0.002489	-0.135799
N2018	9	93	110.51	0.14418	0.00249	0.126602
N2018	1	32	88.91	0.144054	0.002485	0.127046
N2018	2	27	107.11	0.143688	0.00308	0.144954
N2018	11	69	70.21	0.143355	0.003183	0.140837
N2018	18	119	126.51	0.143235	0.003202	-0.14172
N2018	15	81	172.51	0.143138	0.00735	0.214166
N2018	3	16	30.21	0.142961	0.002465	0.124919
N2018	15	2	56.01	0.142936	0.006358	0.199338
N2018	7	92	169.91	0.142934	0.002467	-0.125696
N2018	16	76	133.61	0.142888	0.002703	-0.13104
N2018	13	128	237.31	0.142808	0.002463	-0.124487
N2018	1	33	90.01	0.142643	0.00246	0.126562
N2018	10	37	67.71	0.142086	0.00245	0.126333
N2018	16	46	73.61	0.14205	0.002921	-0.135165
N2018	15	86	215.81	0.141853	0.002524	-0.126953
N2018	10	36	67.31	0.141261	0.002436	0.125968
N2018	3	75	126.91	0.14085	0.00243	0.124786
N2018	4	19	10.51	0.140445	0.01056	-0.42405
N2018	13	125	222.81	0.14032	0.002705	0.130355
N2018	16	77	135.31	0.139384	0.002405	-0.124076
N2018	4	61	168.01	0.139205	0.0024	-0.124075
N2018	7	92	171.91	0.139153	0.00295	-0.136833
N2018	20	3	0.71	0.138101	0.002383	-0.122642
N2018	20	26	68.31	0.137977	0.004296	0.164126
N2018	6	109	208.71	0.13758	0.002374	-0.125993
N2018	15	2	54.01	0.137512	0.00706	0.209988
N2018	10	35	61.71	0.137447	0.003359	0.147223
N2018	7	8	39.61	0.1365	0.003383	0.157183
N2018	20	38	112.31	0.136027	0.002706	0.131126
N2018	15	6	69.81	0.136006	0.002349	0.122378
N2018	3	62	77.31	0.135101	0.002739	0.132139
N2018	4	62	168.51	0.135084	0.002333	-0.122367
N2018	3	56	65.51	0.135079	0.003509	0.154115
N2018	12	14	42.01	0.134818	0.00303	0.140425
N2018	12	37	85.91	0.134547	0.002703	0.130975
N2018	16	76	131.61	0.13402	0.002566	-0.127322
N2018	12	3	2.41	0.133955	0.002311	0.120831
N2018	8	20	43.11	0.133679	0.003245	0.143699
N2018	14	47	151.31	0.133629	0.005868	-0.278013
N2018	8	24	88.41	0.133538	0.004753	0.173946
N2018	13	47	76.21	0.13347	0.008673	0.232715
N2018	10	33	48.81	0.133294	0.002301	0.124178
N2018	2	26	101.01	0.13307	0.002316	0.121332
N2018	13	142	259.41	0.132958	0.002303	-0.1205
N2018	6	50	158.81	0.132613	0.002289	-0.121653
N2018	12	58	178.71	0.132472	0.002284	-0.146729
N2018	19	11	13.81	0.132395	0.002283	0.121596
N2018	12	1	0.01	0.132365	0.002282	0.119742
N2018	12	40	134.11	0.132347	0.002737	0.131481
N2018	11	70	100.31	0.131937	0.006561	-0.203027
N2018	15	7	71.01	0.131748	0.002274	0.120198
N2018	15	2	52.01	0.131585	0.007769	0.220284
N2018	13	99	172.71	0.131194	0.002264	0.119758
N2018	18	31	92.71	0.131149	0.007421	-0.370592
N2018	20	35	104.31	0.130644	0.002267	0.119763
N2018	6	15	100.51	0.130566	0.002255	-0.120718
N2018	2	1	26.01	0.130561	0.010922	0.261597
N2018	16	77	137.31	0.129487	0.002464	-0.125548
N2018	6	53	162.91	0.128347	0.002665	-0.13108
N2018	12	45	140.11	0.128126	0.002211	0.121179
N2018	17	21	67.21	0.127944	0.002215	-0.136568
N2018	16	75	129.41	0.127922	0.002207	-0.117995
N2018	11	45	8.31	0.1275	0.002199	-0.139012
N2018	15	90	218.41	0.127205	0.002194	-0.117627
N2018	11	66	61.91	0.127099	0.002191	0.117484
N2018	13	46	2.51	0.126998	0.006031	0.392536
N2018	13	127	236.61	0.126749	0.002186	-0.117156
N2018	15	89	218.11	0.126616	0.002183	-0.117349
N2018	11	67	62.11	0.126573	0.002183	0.117246
N2018	2	18	87.81	0.126193	0.002177	0.117005
N2018	2	156	305.21	0.126096	0.002178	0.134794
N2018	7	92	173.91	0.125601	0.003074	-0.13922
N2018	11	62	57.81	0.125318	0.002163	0.116427
N2018	15	2	50.01	0.125137	0.008463	0.229969
N2018	6	9	86.21	0.124709	0.003904	-0.157452
N2018	2	2	59.01	0.124309	0.002145	-0.118117
N2018	12	27	64.11	0.12413	0.002141	0.119256
N2018	18	19	51.41	0.123999	0.002139	0.122131
N2018	12	65	183.31	0.123712	0.00265	-0.16079
N2018	9	63	68.61	0.123584	0.002667	0.129452
N2018	11	65	61.81	0.123461	0.002139	0.116226
N2018	7	63	140.11	0.122963	0.003281	-0.143531
N2018	14	19	72.91	0.122791	0.003555	-0.152523
N2018	12	47	156.41	0.12275	0.002629	-0.129619
N2018	14	47	149.31	0.122498	0.003789	-0.205058
N2018	17	1	0.01	0.122075	0.00211	0.468585
N2018	2	30	122.51	0.121784	0.006933	0.276425
N2018	6	76	198.01	0.12141	0.002096	0.11989
N2018	13	84	151.11	0.121321	0.002095	-0.119102
N2018	18	21	53.71	0.120764	0.002094	0.119197
N2018	10	50	83.41	0.120662	0.00225	0.121862
N2018	4	39	140.61	0.12055	0.003066	-0.143157
N2018	15	81	174.51	0.120387	0.006833	0.206373
N2018	2	27	105.11	0.120225	0.002547	0.12942
N2018	4	31	115.91	0.119848	0.002069	-0.119143
N2018	13	136	258.71	0.11979	0.002066	-0.114318
N2018	6	102	202.71	0.119643	0.002065	0.119626
N2018	2	97	230.01	0.1194	0.002061	-0.114626
N2018	13	97	171.81	0.119374	0.002059	0.11494
N2018	6	75	197.61	0.11932	0.002058	0.118776
N2018	8	65	184.61	0.119169	0.009894	0.26206
N2018	12	64	180.61	0.118488	0.002043	-0.135932
N2018	14	46	145.11	0.118336	0.002041	-0.13443
N2018	20	28	80.51	0.118298	0.002042	0.113116
N2018	7	14	61.41	0.118291	0.002554	0.164541
N2018	15	2	48.01	0.118165	0.009114	0.238776
N2018	5	96	41.01	0.118078	0.006829	-0.279053
N2018	17	71	150.31	0.117952	0.002553	0.153208
N2018	10	54	98.21	0.117898	0.002606	-0.132692
N2018	17	47	118.41	0.117052	0.004826	0.209505
N2018	19	5	5.91	0.116676	0.002012	0.112463
N2018	15	79	152.21	0.116668	0.002014	0.11376
N2018	3	73	124.81	0.116129	0.002004	0.113048
N2018	3	14	27.61	0.116021	0.002002	0.112631
N2018	5	96	43.01	0.116003	0.006254	-0.252078
N2018	14	47	157.31	0.115971	0.008424	-0.803703
N2018	18	110	111.51	0.115959	0.002024	-0.113267
N2018	6	101	201.81	0.1157	0.001996	0.11643
N2018	2	19	88.91	0.115668	0.001996	0.111985
N2018	13	139	259.11	0.115153	0.001986	-0.112096
N2018	14	47	147.31	0.115041	0.002621	-0.160772
N2018	2	94	229.81	0.114923	0.001984	-0.112609
N2018	5	100	58.81	0.114698	0.00212	-0.125368
N2018	14	4	18.81	0.114507	0.00252	0.128242
N2018	20	36	104.41	0.113972	0.001968	0.111639
N2018	5	96	39.01	0.113549	0.006478	-0.294111
N2018	10	35	59.71	0.113291	0.002925	0.137489
N2018	19	18	23.91	0.113083	0.00212	0.11504
N2018	16	76	129.61	0.113064	0.001952	-0.110942
N2018	11	69	72.21	0.112902	0.002444	0.123361
N2018	1	100	185.21	0.112634	0.002072	-0.114962
N2018	7	49	108.31	0.112424	0.001942	-0.116335
N2018	10	50	81.41	0.112232	0.002205	0.121173
N2018	13	94	168.81	0.111975	0.001991	0.113164
N2018	3	81	135.61	0.111942	0.001933	-0.109755
N2018	5	128	96.51	0.111837	0.001931	0.113313
N2018	3	78	128.21	0.111824	0.001929	0.111551
N2018	2	158	305.71	0.111581	0.001927	0.126653
N2018	3	79	128.41	0.111388	0.001921	0.111328
N2018	13	94	166.81	0.110971	0.002097	0.116316
N2018	14	44	143.41	0.110838	0.002098	-0.13583
N2018	18	104	103.51	0.110798	0.001913	-0.110739
N2018	15	2	46.01	0.110677	0.009686	0.246375
N2018	12	38	87.91	0.110423	0.001906	0.110038
N2018	1	93	166.31	0.110275	0.001904	-0.111145
N2018	5	96	45.01	0.109876	0.005189	-0.219837
N2018	14	47	145.31	0.109643	0.001894	-0.131107
N2018	13	47	96.21	0.109239	0.006882	-0.207583
N2018	16	77	139.31	0.109123	0.002094	-0.115852
N2018	20	19	30.11	0.108392	0.002553	0.125912
N2018	13	96	170.21	0.10821	0.00187	0.109691
N2018	8	38	133.41	0.108039	0.001864	0.109884
N2018	8	4	4.71	0.107092	0.001984	0.113716
N2018	4	29	110.91	0.106655	0.002341	-0.123769
N2018	3	83	161.11	0.105806	0.001975	-0.111921
N2018	4	19	8.51	0.105418	0.004621	-0.337713
N2018	19	13	14.41	0.105312	0.001817	0.108039
N2018	18	18	50.01	0.105002	0.001811	0.113098
N2018	2	101	230.51	0.104501	0.001808	-0.10767
N2018	1	92	165.61	0.104432	0.001871	-0.109844
N2018	3	83	159.11	0.104319	0.0023	-0.120573
N2018	20	26	70.31	0.104235	0.00313	0.140008
N2018	17	70	147.81	0.104087	0.001796	0.136055
N2018	16	82	145.61	0.103696	0.001789	-0.106801
N2018	18	8	33.11	0.103358	0.003149	-0.144981
N2018	2	80	193.91	0.103212	0.001782	-0.107096
N2018	18	111	112.21	0.103101	0.001779	-0.105725
N2018	12	45	142.11	0.103063	0.001884	0.11088
N2018	1	75	141.81	0.103008	0.003045	0.137854
N2018	7	7	34.71	0.10282	0.001774	0.115359
N2018	15	2	44.01	0.102702	0.010141	0.252409
N2018	1	12	61.61	0.102526	0.001769	-0.107496
N2018	9	97	113.91	0.102347	0.001767	0.107522
N2018	5	96	47.01	0.102134	0.004055	-0.188
N2018	12	30	64.41	0.101968	0.00176	0.107024
N2018	7	8	41.61	0.101936	0.002364	0.131238
N2018	10	17	13.01	0.101914	0.001758	0.105776
N2018	7	92	175.91	0.101839	0.002642	-0.128775
N2018	11	70	98.31	0.101805	0.005216	-0.180888
N2018	2	65	172.01	0.101285	0.001748	-0.105908
N2018	5	96	37.01	0.101125	0.00508	-0.291961
N2018	18	31	72.71	0.100927	0.001742	0.109802
N2018	15	86	213.81	0.100731	0.001738	-0.106729
N2018	4	55	164.71	0.10038	0.001734	-0.106849
N2018	6	9	84.21	0.100354	0.00329	-0.144995
N2018	12	9	6.51	0.100339	0.001732	0.106351
N2018	10	74	117.81	0.100279	0.00183	-0.109008
N2018	18	105	106.81	0.100274	0.001729	-0.106377
N2018	19	7	6.21	0.100173	0.001734	0.104704
N2018	2	30	130.51	0.100044	0.010542	-0.569085
N2018	4	67	194.61	0.0999226	0.001725	0.104884
N2018	3	83	157.11	0.0995945	0.00254	-0.126527
N2018	13	135	258.51	0.0993537	0.001714	-0.104145
N2018	16	34	6.51	0.0990818	0.011165	0.384375
N2018	9	64	74.81	0.0988177	0.001788	0.106572
N2018	6	74	197.11	0.0983257	0.001697	0.107011
N2018	3	17	30.91	0.0983147	0.001698	0.103642
N2018	12	40	136.11	0.0982713	0.001738	0.105239
N2018	16	79	143.51	0.0981762	0.001695	-0.103584
N2018	3	3	0.41	0.0981139	0.001694	-0.107604
N2018	16	46	61.61	0.0980614	0.002219	0.118086
N2018	9	97	115.91	0.0978017	0.001994	0.11368
N2018	13	133	250.51	0.0976609	0.002292	-0.11944
N2018	13	98	172.31	0.0976311	0.001685	0.103226
N2018	15	81	176.51	0.0975085	0.00603	0.193784
N2018	2	77	184.71	0.097487	0.001683	0.105984
N2018	13	126	235.01	0.0971008	0.001774	-0.105332
N2018	20	35	102.31	0.0968508	0.001899	0.109604
N2018	2	27	103.11	0.0966288	0.001899	0.110413
N2018	13	46	0.51	0.0966245	0.001678	0.31643
N2018	13	146	261.61	0.0963252	0.001662	0.102339
N2018	16	80	144.61	0.096315	0.001662	-0.10275
N2018	13	147	261.81	0.0960294	0.001657	0.102215
N2018	14	3	13.01	0.0955525	0.001868	0.109536
N2018	13	94	164.81	0.0954655	0.001648	0.103471
N2018	7	20	73.41	0.0951851	0.002176	-0.13594
N2018	14	8	46.21	0.0948637	0.001636	-0.102757
N2018	13	47	78.21	0.0948188	0.006775	0.205536
N2018	12	4	3.41	0.0948182	0.001637	0.102287
N2018	5	96	49.01	0.0943494	0.003081	-0.159754
N2018	6	73	197.01	0.0943225	0.00163	0.104886
N2018	15	2	42.01	0.0942902	0.010441	0.256534
N2018	2	1	28.01	0.09393	0.008244	0.227257
N2018	12	41	136.41	0.0938594	0.00162	0.101696
N2018	3	7	13.11	0.0936079	0.002126	-0.119889
N2018	6	8	60.41	0.0935303	0.004529	-0.213354
N2018	4	48	157.81	0.0934456	0.001613	-0.101871
N2018	14	34	137.11	0.0930952	0.001817	0.121803
N2018	9	97	117.91	0.0928999	0.00223	0.119774
N2018	11	68	62.81	0.0923812	0.001595	0.100028
N2018	3	56	67.51	0.0923398	0.002229	0.121327
N2018	14	34	135.11	0.0920701	0.002079	0.126525
N2018	2	77	190.71	0.0918099	0.00179	-0.107808
N2018	8	24	90.41	0.0916556	0.00329	0.145008
N2018	19	19	25.41	0.0915269	0.00158	0.099456
N2018	3	77	127.71	0.0913492	0.001576	0.100834
N2018	11	59	44.01	0.0910037	0.002018	-0.113752
N2018	3	83	155.11	0.090925	0.002605	-0.12798
N2018	13	85	156.91	0.0908911	0.001568	-0.100988
N2018	4	18	5.41	0.0908299	0.019208	-0.408639
N2018	9	40	54.71	0.0902865	0.001614	0.100601
N2018	14	35	138.51	0.0899478	0.001555	0.115474
N2018	4	63	169.31	0.0898156	0.00155	-0.099288
N2018	12	46	143.21	0.0897191	0.001548	0.10022
N2018	18	31	74.71	0.0894819	0.001901	0.11571
N2018	14	34	133.11	0.0892966	0.002246	0.128461
N2018	13	150	263.01	0.0888194	0.001533	0.098451
N2018	14	7	39.71	0.0886185	0.001972	0.113742
N2018	2	17	86.01	0.0885829	0.001529	0.098328
N2018	10	50	79.41	0.0881482	0.001522	0.101358
N2018	18	20	53.01	0.0879041	0.001517	0.100846
N2018	10	35	57.71	0.0876676	0.00228	0.121603
N2018	9	97	119.91	0.0876253	0.002471	0.12569
N2018	14	4	16.81	0.0874152	0.001723	0.105955
N2018	1	11	61.21	0.0872544	0.001551	-0.100529
N2018	5	96	51.01	0.0872516	0.002322	-0.136024
N2018	18	119	128.51	0.0870927	0.001771	-0.105513
N2018	9	44	57.91	0.0868193	0.001498	0.097436
N2018	8	20	41.11	0.0866416	0.001933	0.110974
N2018	12	9	8.51	0.0866188	0.001739	0.105884
N2018	2	7	60.71	0.086609	0.001495	-0.097435
N2018	8	37	132.41	0.0863495	0.00149	0.09905
N2018	2	150	298.01	0.086139	0.001488	0.128649
N2018	1	98	181.01	0.0860698	0.001486	-0.096729
N2018	13	86	157.81	0.0857423	0.00148	-0.098763
N2018	7	11	53.01	0.0856078	0.001977	0.129225
N2018	15	2	40.01	0.085516	0.010546	0.258362
N2018	4	66	194.31	0.0854344	0.001516	0.098166
N2018	9	16	20.91	0.0853407	0.001475	0.096403
N2018	7	11	51.01	0.0852035	0.001943	0.124435
N2018	20	15	19.61	0.085041	0.001467	-0.096148
N2018	14	34	131.11	0.0846747	0.002283	0.12708
N2018	2	30	124.51	0.0844219	0.006864	0.29255
N2018	8	63	162.21	0.0843774	0.001456	0.097525
N2018	19	10	13.51	0.0843303	0.001511	0.09866
N2018	5	24	28.61	0.0843251	0.001885	-0.134923
N2018	19	56	86.81	0.084028	0.002847	-0.250321
N2018	18	110	109.51	0.0839384	0.001448	-0.095894
N2018	6	53	160.91	0.08388	0.001454	-0.097197
N2018	14	44	141.41	0.0837772	0.001447	-0.113647
N2018	8	65	186.61	0.083708	0.008178	0.240895
N2018	18	30	71.11	0.0836819	0.001562	0.102576
N2018	3	80	128.91	0.0836552	0.001444	0.096154
N2018	19	18	21.91	0.0834478	0.001595	0.099812
N2018	7	11	55.01	0.0833156	0.001835	0.129536
N2018	18	104	105.51	0.0832581	0.001557	-0.100183
N2018	14	11	48.41	0.0831883	0.001437	-0.096399
N2018	1	21	72.51	0.0831787	0.001819	0.107986
N2018	11	69	74.21	0.0831314	0.001653	0.101497
N2018	16	77	141.31	0.0828771	0.001458	-0.096871
N2018	11	60	47.01	0.082818	0.00143	-0.09563
N2018	7	11	49.01	0.0826898	0.001777	0.11649
N2018	9	63	66.61	0.0825761	0.002002	0.112122
N2018	12	65	185.31	0.0824227	0.002214	-0.157165
N2018	12	5	4.71	0.0821729	0.001418	0.095245
N2018	9	97	121.91	0.081967	0.002709	0.131269
N2018	8	64	162.61	0.0819346	0.001415	0.096297
N2018	5	96	35.01	0.081835	0.00301	-0.269755
N2018	1	9	52.81	0.081464	0.001556	-0.099287
N2018	5	96	53.01	0.0810597	0.001753	-0.116513
N2018	8	7	7.71	0.0808902	0.001396	0.09543
N2018	2	99	230.21	0.0807572	0.001394	-0.094058
N2018	18	106	107.01	0.0806852	0.001397	-0.095204
N2018	8	62	160.31	0.0791145	0.001566	0.100765
N2018	13	148	262.31	0.0789546	0.001362	0.092758
N2018	7	11	47.01	0.078822	0.00154	0.106832
N2018	5	102	61.21	0.0786703	0.001358	-0.101134
N2018	16	81	144.91	0.0786514	0.001358	-0.093188
N2018	20	16	19.91	0.078575	0.001356	-0.092511
N2018	5	100	60.81	0.0785134	0.001385	-0.101663
N2018	14	34	129.11	0.0783869	0.002178	0.122276
N2018	7	57	125.21	0.0782804	0.002026	-0.113734
N2018	2	64	170.61	0.0782773	0.001573	-0.100537
N2018	3	83	153.11	0.078268	0.002426	-0.123384
N2018	7	11	57.01	0.0782242	0.001527	0.124701
N2018	9	46	58.11	0.078215	0.001354	0.092675
N2018	16	46	71.61	0.0782101	0.001813	-0.106293
N2018	19	56	84.81	0.0780501	0.004154	-0.253364
N2018	6	25	114.61	0.0779453	0.001345	0.092987
N2018	4	19	6.51	0.0778136	0.001352	-0.264733
N2018	20	17	21.31	0.0778082	0.001343	-0.09253
N2018	12	8	6.21	0.0776222	0.00134	0.093084
N2018	18	72	96.71	0.0774794	0.001397	0.640325
N2018	19	19	27.41	0.0774625	0.001451	0.095308
N2018	2	8	72.11	0.077459	0.00136	-0.094203
N2018	12	6	6.01	0.0773473	0.001335	0.092888
N2018	17	71	148.31	0.0768436	0.001327	0.114855
N2018	12	14	40.01	0.0767878	0.00164	0.103526
N2018	8	65	198.61	0.0766362	0.013445	-0.360691
N2018	4	66	192.31	0.0766127	0.001638	0.10174
N2018	3	80	134.91	0.0765934	0.001376	-0.09259
N2018	15	2	38.01	0.0764803	0.010425	0.257542
N2018	14	19	74.91	0.0764198	0.001979	-0.114364
N2018	18	31	76.71	0.0761946	0.001998	0.12017
N2018	9	97	123.91	0.0759214	0.002932	0.136307
N2018	14	9	46.61	0.0758346	0.001309	-0.091704
N2018	5	96	55.01	0.075756	0.001333	-0.100562
N2018	5	24	26.61	0.0754993	0.002244	-0.129725
N2018	2	27	101.11	0.0754307	0.001303	0.090888
N2018	2	8	70.11	0.0753847	0.00145	-0.096878
N2018	6	9	82.21	0.0753843	0.0025	-0.126986
N2018	15	81	178.51	0.0753083	0.004987	0.17619
N2018	10	86	149.21	0.075207	0.001299	0.090398
N2018	20	26	72.31	0.0750592	0.002101	0.114671
N2018	5	97	55.21	0.0745093	0.001286	-0.098705
N2018	9	103	178.11	0.0744343	0.001287	0.358601
N2018	12	42	137.71	0.074354	0.001283	0.091754
N2018	8	8	8.61	0.0743058	0.001283	0.090918
N2018	7	11	45.01	0.0742826	0.001283	0.096616
N2018	7	10	44.91	0.0742591	0.001281	0.096565
N2018	4	64	169.71	0.0740836	0.001278	-0.090413
N2018	12	44	139.61	0.0739775	0.001277	0.091922
N2018	11	70	96.31	0.0737909	0.003788	-0.15405
N2018	4	42	149.61	0.0736578	0.001272	-0.091146
N2018	8	55	136.61	0.0734857	0.001268	0.090488
N2018	8	56	136.81	0.0733488	0.001266	0.090411
N2018	13	47	94.21	0.0731431	0.005079	-0.178148
N2018	14	27	92.71	0.0730342	0.001345	0.094046
N2018	12	47	154.41	0.0728059	0.001626	-0.101622
N2018	7	92	177.91	0.0726913	0.001812	-0.106536
N2018	6	69	190.91	0.0725045	0.001306	-0.09322
N2018	9	102	177.61	0.0723135	0.001244	0.431181
N2018	2	93	229.41	0.0722853	0.001248	-0.089444
N2018	8	62	158.31	0.0721098	0.001619	0.102139
N2018	14	10	47.51	0.0720713	0.001244	-0.089475
N2018	6	105	203.11	0.0719405	0.001242	0.092866
N2018	9	42	57.01	0.071921	0.001241	0.089117
N2018	7	12	58.31	0.0716768	0.001239	0.117559
N2018	12	9	10.51	0.071475	0.001647	0.102518
N2018	1	1	0.01	0.0713837	0.013851	-0.862928
N2018	13	149	262.51	0.0712051	0.001229	0.087926
N2018	19	56	82.81	0.0711005	0.005209	-0.253496
N2018	14	34	127.11	0.0708848	0.001955	0.114468
N2018	1	7	1.71	0.070183	0.013786	0.861689
N2018	2	8	68.11	0.069558	0.001379	-0.094221
N2018	9	97	125.91	0.0694949	0.003127	0.140572
N2018	9	65	76.01	0.0692464	0.001196	0.087295
N2018	8	57	137.11	0.069088	0.001194	0.087963
N2018	14	28	96.21	0.0684594	0.001291	0.092212
N2018	18	40	96.21	0.0683109	0.001185	0.425551
N2018	4	36	123.91	0.0677261	0.00117	0.088645
N2018	2	102	230.71	0.0675543	0.001167	-0.086336
N2018	11	61	56.31	0.0675482	0.001167	0.08561
N2018	18	109	108.61	0.0674002	0.001167	-0.086732
N2018	11	40	1.01	0.0673555	0.001191	0.613894
N2018	19	69	88.81	0.0673555	0.001191	0.613894
N2018	15	2	36.01	0.0673091	0.010056	0.253774
N2018	9	97	175.91	0.0672283	0.001459	-0.202188
N2018	13	125	224.81	0.0668258	0.001385	0.093149
N2018	10	54	96.21	0.0667275	0.001622	-0.104332
N2018	2	21	91.31	0.0661527	0.001142	0.085068
N2018	14	4	14.81	0.0657128	0.001135	0.085922
N2018	6	13	99.31	0.0656358	0.001134	-0.085033
N2018	8	9	12.01	0.0656182	0.001133	0.084811
N2018	5	102	63.21	0.0654991	0.001296	-0.095509
N2018	4	66	190.31	0.0654754	0.001647	0.101791
N2018	20	46	172.11	0.0652521	0.006857	0.365394
N2018	8	34	131.71	0.0651508	0.001124	0.085375
N2018	10	51	84.41	0.0651189	0.001124	0.085927
N2018	1	75	143.81	0.0651015	0.001779	0.105328
N2018	10	85	148.61	0.0649843	0.001182	0.0863
N2018	6	103	202.91	0.0648841	0.00112	0.088376
N2018	7	8	43.61	0.0647406	0.0012	0.093719
N2018	7	16	64.91	0.0646725	0.001443	0.124759
N2018	7	63	138.11	0.0646026	0.001669	-0.102304
N2018	10	49	79.21	0.0645208	0.001113	0.087002
N2018	13	134	258.31	0.0644418	0.001127	-0.08432
N2018	10	52	85.11	0.0641547	0.001108	0.085337
N2018	6	107	203.21	0.0639417	0.001104	0.087766
N2018	20	80	180.91	0.0638785	0.002262	-0.165187
N2018	9	97	173.91	0.0637704	0.002381	-0.207439
N2018	2	92	228.31	0.0636715	0.001186	-0.086986
N2018	8	62	156.31	0.0636656	0.001579	0.100649
N2018	20	80	182.91	0.0635938	0.001825	-0.136808
N2018	20	35	100.31	0.0635213	0.001376	0.093298
N2018	2	92	226.31	0.0633848	0.001338	-0.092447
N2018	10	35	55.71	0.0633084	0.001579	0.101496
N2018	19	56	80.81	0.0631414	0.005917	-0.24969
N2018	14	34	125.11	0.0627796	0.00166	0.1045
N2018	9	97	127.91	0.0627091	0.003277	0.143775
N2018	3	83	151.11	0.0626123	0.00201	-0.112195
N2018	2	1	30.01	0.062312	0.005621	0.187658
N2018	20	80	184.91	0.0620924	0.001416	-0.113879
N2018	10	18	13.21	0.0620383	0.001071	0.082743
N2018	6	19	104.41	0.0620121	0.001071	-0.081998
N2018	2	116	235.61	0.0620019	0.00107	-0.083447
N2018	2	29	113.81	0.0619058	0.001071	0.094973
N2018	20	46	170.11	0.0616979	0.016281	0.435634
N2018	2	92	224.31	0.0615707	0.001439	-0.095909
N2018	3	9	20.71	0.061546	0.001063	0.083053
N2018	2	88	203.61	0.0613383	0.001059	-0.082983
N2018	15	5	69.41	0.0610603	0.001055	0.082217
N2018	5	105	77.51	0.060962	0.001052	0.082047
N2018	18	31	78.71	0.060883	0.001981	0.12169
N2018	12	12	33.51	0.0606545	0.001047	-0.082755
N2018	2	8	66.11	0.0606005	0.001157	-0.086245
N2018	20	80	178.91	0.0604653	0.002466	-0.194844
N2018	12	43	139.01	0.0604265	0.001043	0.082388
N2018	20	80	186.91	0.0603377	0.001089	-0.095992
N2018	19	19	29.41	0.0602911	0.001141	0.084695
N2018	9	108	178.81	0.0602431	0.001046	0.403521
N2018	19	122	183.71	0.0600148	0.001037	-0.080479
N2018	2	87	203.51	0.0600092	0.001038	-0.082124
N2018	3	56	69.51	0.0597703	0.00129	0.09142
N2018	19	123	184.11	0.0596806	0.001031	-0.080458
N2018	9	97	171.91	0.0596175	0.003197	-0.210746
N2018	13	47	80.21	0.0593337	0.004573	0.168775
N2018	13	87	158.71	0.059218	0.001022	-0.081595
N2018	5	96	33.01	0.0591045	0.001024	-0.227996
N2018	14	38	139.01	0.0585403	0.001011	0.093146
N2018	18	31	90.71	0.0583033	0.004489	-0.249529
N2018	15	2	34.01	0.0581525	0.009434	0.246773
N2018	2	92	222.31	0.0579284	0.001453	-0.096445
N2018	2	133	256.61	0.0577372	0.001108	0.087048
N2018	1	8	2.11	0.0577057	0.001045	-0.587198
N2018	11	69	76.21	0.0576782	0.001002	0.079165
N2018	18	94	102.61	0.0574026	0.000991	-0.079714
N2018	20	50	174.11	0.0573238	0.000984	0.582145
N2018	1	6	1.61	0.0573236	0.000984	0.58214
N2018	3	37	39.71	0.0573236	0.000984	0.58214
N2018	5	59	31.81	0.0573236	0.000984	0.582143
N2018	11	32	0.81	0.0573236	0.000984	0.582143
N2018	18	81	97.21	0.0573236	0.000984	0.58214
N2018	20	64	174.41	0.0573236	0.000984	0.582143
N2018	7	9	44.11	0.0571617	0.000986	0.085075
N2018	4	67	200.61	0.0570819	0.001321	-0.092106
N2018	8	8	10.61	0.0570181	0.001073	0.082767
N2018	8	36	132.01	0.0568041	0.000981	0.080585
N2018	9	41	56.11	0.0567694	0.00098	0.078633
N2018	18	28	62.91	0.0566437	0.000979	-0.080511
N2018	13	126	233.01	0.0565854	0.000977	-0.078185
N2018	4	5	0.31	0.0565695	0.000973	0.392862
N2018	19	62	88.61	0.0565695	0.000973	0.392862
N2018	19	89	89.91	0.0565695	0.000973	0.392862
N2018	17	4	0.71	0.0564211	0.00097	0.580762
N2018	8	66	209.91	0.0562714	0.000968	0.580539
N2018	8	24	92.41	0.0561926	0.001939	0.111635
N2018	2	66	172.81	0.0561817	0.000971	-0.078735
N2018	1	92	163.61	0.0558658	0.001042	-0.081693
N2018	9	43	57.51	0.0557989	0.000963	0.078024
N2018	8	35	131.91	0.0557174	0.000963	0.079502
N2018	12	11	32.81	0.055675	0.000962	-0.079544
N2018	6	24	112.81	0.0556661	0.000961	0.078374
N2018	9	97	129.91	0.0556052	0.003363	0.145575
N2018	9	49	59.51	0.0555863	0.000961	0.078229
N2018	14	49	158.01	0.0555652	0.000963	-0.574895
N2018	14	3	11.01	0.0555073	0.000959	0.078465
N2018	12	9	12.51	0.0554207	0.001441	0.095514
N2018	17	20	67.01	0.0553994	0.000956	-0.090511
N2018	1	16	65.71	0.0553912	0.000956	-0.07774
N2018	5	54	31.01	0.0553567	0.000953	0.388957
N2018	2	41	134.11	0.055263	0.002346	2.21405
N2018	3	2	0.21	0.0552471	0.000955	-0.080466
N2018	19	36	35.31	0.0550332	0.000951	0.078092
N2018	2	134	258.01	0.0549036	0.000948	0.080452
N2018	9	97	169.91	0.0547474	0.003857	-0.211606
N2018	15	81	180.51	0.0547285	0.003802	0.153834
N2018	14	34	123.11	0.0546829	0.001344	0.093383
N2018	7	20	71.41	0.0545293	0.001113	-0.100318
N2018	19	56	78.81	0.0542281	0.006183	-0.240791
N2018	8	62	154.31	0.0540135	0.001432	0.095705
N2018	4	29	108.91	0.0539931	0.001108	-0.084468
N2018	4	6	0.51	0.0539505	0.00093	0.387456
N2018	18	95	103.01	0.0537368	0.000928	-0.077247
N2018	4	18	3.41	0.0537134	0.032708	-0.464262
N2018	4	65	170.41	0.0536966	0.000927	-0.077097
N2018	3	1	0.01	0.0535777	0.000925	-0.078801
N2018	14	24	83.61	0.0533996	0.000922	0.07897
N2018	18	87	102.11	0.0533905	0.000921	-0.077001
N2018	5	104	77.21	0.0533173	0.00092	0.076622
N2018	2	119	236.51	0.0532557	0.000935	-0.078008
N2018	16	34	4.51	0.0531555	0.004508	0.278985
N2018	3	84	162.01	0.0530645	0.000917	-0.076529
N2018	5	107	77.91	0.0528653	0.000913	0.0763
N2018	10	21	23.01	0.0527024	0.00091	0.076544
N2018	19	18	19.91	0.0525546	0.000908	0.075561
N2018	2	92	220.31	0.0524426	0.00136	-0.093419
N2018	2	13	75.41	0.0523658	0.000905	0.076882
N2018	4	66	188.31	0.0522354	0.001491	0.096742
N2018	10	1	0.01	0.0519687	0.000898	0.075288
N2018	6	9	80.21	0.0519563	0.001678	-0.104698
N2018	13	125	232.81	0.051883	0.000906	-0.075292
N2018	8	20	39.11	0.0518116	0.001029	0.081056
N2018	20	26	74.31	0.0515555	0.001308	0.090434
N2018	4	35	122.81	0.0514631	0.000888	0.077241
N2018	5	102	65.21	0.0514487	0.001105	-0.08604
N2018	20	19	28.11	0.0512875	0.001136	0.083954
N2018	13	152	264.11	0.0511506	0.000883	0.075101
N2018	20	65	174.61	0.0510488	0.000883	0.572407
N2018	13	153	264.51	0.0507995	0.000877	0.074836
N2018	6	3	6.71	0.0506849	0.000875	0.076916
N2018	17	17	66.31	0.0504744	0.000872	-0.086459
N2018	18	17	48.61	0.0503295	0.000869	0.078051
N2018	8	65	188.61	0.0502314	0.005809	0.205794
N2018	17	16	65.81	0.050221	0.000867	-0.08581
N2018	13	155	265.21	0.0501804	0.000866	0.073503
N2018	2	8	64.11	0.0501383	0.000866	-0.074652
N2018	11	70	94.31	0.0495776	0.00248	-0.124562
N2018	13	89	159.51	0.0494914	0.000855	-0.07443
N2018	18	21	57.71	0.0494823	0.000926	-0.078248
N2018	20	34	87.61	0.049455	0.000854	-0.073521
N2018	15	2	32.01	0.0491789	0.008573	0.236376
N2018	9	97	167.91	0.0491718	0.004306	-0.209484
N2018	10	20	22.71	0.0490663	0.000858	0.074231
N2018	5	24	24.61	0.0489682	0.001248	-0.090821
N2018	6	3	8.71	0.0489138	0.000991	0.081704
N2018	20	80	176.91	0.0486486	0.001849	-0.206907
N2018	18	30	69.11	0.0483279	0.00094	0.079369
N2018	14	23	83.41	0.048322	0.000835	0.07503
N2018	9	97	131.91	0.0482491	0.003362	0.145568
N2018	6	21	105.71	0.0476565	0.000822	-0.071858
N2018	20	42	127.51	0.0475874	0.000822	-0.072711
N2018	6	33	132.91	0.0474232	0.000819	0.072233
N2018	2	24	94.51	0.047309	0.000816	0.072882
N2018	14	34	121.11	0.0470777	0.001049	0.082077
N2018	6	3	10.71	0.0469009	0.00111	0.086441
N2018	13	134	256.31	0.0467123	0.000878	-0.074077
N2018	18	119	130.51	0.0465654	0.000828	-0.072243
N2018	13	88	159.11	0.0460739	0.000795	-0.071892
N2018	19	17	18.41	0.0459806	0.000794	0.070671
N2018	3	83	149.11	0.0458985	0.001455	-0.095412
N2018	17	47	120.41	0.0458718	0.001574	0.125249
N2018	7	92	179.91	0.0456338	0.000999	-0.079081
N2018	19	20	31.91	0.0455463	0.000788	0.070652
N2018	2	92	218.31	0.0454947	0.001171	-0.086801
N2018	16	84	147.71	0.0454565	0.000786	-0.071124
N2018	6	6	49.51	0.0452925	0.000781	0.223165
N2018	6	23	106.41	0.0450627	0.000778	-0.070344
N2018	4	50	158.71	0.0449724	0.000776	-0.070975
N2018	6	3	12.71	0.0446182	0.001229	0.090994
N2018	19	56	76.81	0.0445627	0.005934	-0.225636
N2018	13	154	264.71	0.0444511	0.000767	0.069839
N2018	2	134	260.01	0.0443798	0.000889	0.078565
N2018	15	4	69.21	0.0440935	0.000761	0.069444
N2018	8	62	152.31	0.0437259	0.00119	0.087226
N2018	18	31	80.71	0.0436318	0.001768	0.117562
N2018	18	86	101.01	0.0436172	0.000796	-0.07104
N2018	2	117	235.91	0.0435628	0.000759	-0.070696
N2018	13	133	252.51	0.0435456	0.000905	-0.075082
N2018	8	4	2.71	0.0434816	0.000751	0.07041
N2018	4	47	156.81	0.0432852	0.000747	-0.069407
N2018	14	19	76.91	0.0432073	0.000974	-0.080729
N2018	4	39	138.61	0.0431938	0.001101	-0.085946
N2018	14	32	116.21	0.0430708	0.000744	0.069001
N2018	9	97	165.91	0.0429504	0.004499	-0.203824
N2018	18	92	102.31	0.0429282	0.000741	-0.068674
N2018	6	8	62.41	0.0429254	0.001717	-0.125843
N2018	19	19	31.41	0.0428499	0.00076	0.069426
N2018	6	22	106.21	0.0427659	0.000738	-0.068131
N2018	6	16	100.81	0.0427457	0.000739	-0.068878
N2018	10	35	53.71	0.0425368	0.000972	0.079979
N2018	1	90	159.91	0.0424194	0.000733	-0.068539
N2018	19	16	18.21	0.0423241	0.000731	0.067867
N2018	10	77	130.91	0.042274	0.00073	-0.068779
N2018	1	15	65.51	0.042243	0.000729	-0.067808
N2018	18	103	103.21	0.0420589	0.000728	-0.068222
N2018	6	3	14.71	0.0420405	0.001341	0.095187
N2018	10	86	151.21	0.0419348	0.000835	0.072497
N2018	14	22	83.21	0.041873	0.000723	0.069874
N2018	7	112	207.51	0.0418552	0.000723	-0.06912
N2018	9	63	64.61	0.0416692	0.00101	0.079732
N2018	13	47	92.21	0.0416525	0.003134	-0.139822
N2018	11	60	55.01	0.0412393	0.000799	0.070712
N2018	8	61	138.01	0.041205	0.000712	0.067668
N2018	10	76	130.81	0.041187	0.000718	-0.068174
N2018	9	97	133.91	0.0407389	0.003256	0.143323
N2018	11	59	46.01	0.0407372	0.000775	-0.070653
N2018	2	1	58.01	0.0406732	0.000763	-0.0707
N2018	14	36	138.71	0.0406456	0.000702	0.076827
N2018	16	46	63.61	0.0406413	0.001013	0.079601
N2018	15	2	30.01	0.0405684	0.007509	0.222525
N2018	14	34	119.11	0.0402615	0.000796	0.071292
[truncated: 6,821 more rows]

## Sheet: Genetic map
; FW- 306 RILs - Genetic map
; 2075 polymorphic SNPs
S2 File. QTL for 2018 and genetic map.
	group	Gm01
1	Gm01_3504836	0
2	Gm01_5538088	0.4
3	Gm01_5578920	0.5
4	Gm01_5475285	1.1
5	Gm01_5452188	1.1
6	Gm01_5560899	1.6
7	Gm01_5566630	1.7
8	Gm01_3466825	2.1
9	Gm01_5255151	50.8
10	Gm01_5327879	56.7
11	Gm01_5324236	57.2
12	Gm01_5264250	61.6
13	Gm01_5215436	63.7
14	Gm01_5210205	64
15	Gm01_5172124	65.5
16	Gm01_5161238	65.7
17	Gm01_5163648	66.2
18	Gm01_5176487	66.2
19	Gm01_5146091	67.7
20	Gm01_5137682	68.5
21	Gm01_5133020	68.5
22	Gm01_5042385	78.5
23	Gm01_5050728	79.2
24	Gm01_5031807	80.7
25	Gm01_5020241	81.2
26	Gm01_5003566	82.2
27	Gm01_4991258	83.1
28	Gm01_4981644	83.9
29	Gm01_4977028	83.9
30	Gm01_4968769	85.1
31	Gm01_4941206	86.8
32	Gm01_4932276	88.9
33	Gm01_4928127	90
34	Gm01_4919674	90.5
35	Gm01_4912170	91.6
36	Gm01_4852475	98.4
37	Gm01_4846923	98.8
38	Gm01_4830602	100.1
39	Gm01_4841841	101.1
40	Gm01_4818109	102.4
41	Gm01_4811977	103
42	Gm01_4794246	103.9
43	Gm01_4773465	107
44	Gm01_4702359	107.7
45	Gm01_4713076	107.9
46	Gm01_4734224	107.9
47	Gm01_4729653	107.9
48	Gm01_4676571	110.1
49	Gm01_4654544	110.1
50	Gm01_4566575	110.1
51	Gm01_4597539	110.1
52	Gm01_4667221	110.1
53	Gm01_4516599	111.7
54	Gm01_4430419	112.4
55	Gm01_4444389	112.8
56	Gm01_4479049	113.5
57	Gm01_4357694	115.1
58	Gm01_4376724	115.1
59	Gm01_4341394	115.7
60	Gm01_4149347	118.4
61	Gm01_4182804	118.6
62	Gm01_4160432	118.7
63	Gm01_4199309	118.9
64	Gm01_3980339	120.4
65	Gm01_3956185	120.9
66	Gm01_3776729	121.1
67	Gm01_3866109	121.1
68	Gm01_3699484	121.5
69	Gm01_3639363	122
70	Gm01_3672393	122
71	Gm01_3558721	122.4
72	Gm01_3544825	122.5
73	Gm01_3515166	123.2
74	Gm01_3584082	123.6
75	Gm01_3549616	123.8
76	Gm01_4021131	151.2
77	Gm01_4002275	151.4
78	Gm01_3770764	153.3
79	Gm01_3905200	153.5
80	Gm01_3832790	154.1
81	Gm01_3715007	154.2
82	Gm01_3585713	154.6
83	Gm01_3638269	154.6
84	Gm01_3596804	155.3
85	Gm01_3519206	156.2
86	Gm01_3458582	156.4
87	Gm01_3372977	156.9
88	Gm01_3327321	157.1
89	Gm01_3281127	157.7
90	Gm01_3063603	159.9
91	Gm01_3016694	160.4
92	Gm01_2928374	161.6
93	Gm01_2585749	166.3
94	Gm01_2267573	167.9
95	Gm01_1887205	174
96	Gm01_1744951	177.2
97	Gm01_1653315	179
98	Gm01_1502816	181
99	Gm01_1428598	182.3
100	Gm01_1344976	183.2
101	Gm01_1013695	186.8
102	Gm01_963847	187.2
103	Gm01_901691	187.5
104	Gm01_822979	188.4
105	Gm01_688663	189.2
106	Gm01_565991	189.4
107	Gm01_402061	189.9
108	Gm01_281790	189.9
109	Gm01_334575	189.9
110	Gm01_138835	190.1
	group	Gm02
1	Gm02_2282900	0
2	Gm02_769809	59
3	Gm02_831797	59.2
4	Gm02_881272	59.2
5	Gm02_693740	60
6	Gm02_51238	60.7
7	Gm02_207506	60.7
8	Gm02_1033642	64.1
9	Gm02_2246479	72.4
10	Gm02_2158660	72.6
11	Gm02_2320070	74
12	Gm02_2391001	74.7
13	Gm02_2467152	75.4
14	Gm02_2920341	76.9
15	Gm02_2885598	76.9
16	Gm02_3954305	84.5
17	Gm02_3835570	86
18	Gm02_4159788	87.8
19	Gm02_4319761	88.9
20	Gm02_4487187	89.9
21	Gm02_4618881	91.3
22	Gm02_4785649	93.3
23	Gm02_4848464	93.8
24	Gm02_4909353	94.5
25	Gm02_4957187	95.2
26	Gm02_5107836	97
27	Gm02_5595797	101.1
28	Gm02_5809648	111.7
29	Gm02_5343214	113.8
30	Gm02_5155733	114.5
31	Gm02_4311734	133
32	Gm02_5142903	133.2
33	Gm02_5102501	133.4
34	Gm02_1481798	133.5
35	Gm02_4377770	133.7
36	Gm02_4388957	133.7
37	Gm02_4265088	133.7
38	Gm02_4278888	133.7
39	Gm02_4292891	133.7
40	Gm02_4284438	133.9
41	Gm02_4451052	134.1
42	Gm02_4440117	134.6
43	Gm02_4618781	134.6
44	Gm02_4446183	134.6
45	Gm02_4624344	134.6
46	Gm02_4313989	135
47	Gm02_5141136	135.1
48	Gm02_1037321	138.4
49	Gm02_1070996	138.6
50	Gm02_1104223	138.6
51	Gm02_1081098	138.6
52	Gm02_1084314	138.6
53	Gm02_1131565	138.9
54	Gm02_1125707	138.9
55	Gm02_1118050	139.1
56	Gm02_1095477	139.1
57	Gm02_1024171	139.4
58	Gm02_1020061	139.8
59	Gm02_9925870	140.2
60	Gm02_8081081	156
61	Gm02_8341731	156.3
62	Gm02_8273157	156.3
63	Gm02_7987834	156.5
64	Gm02_7435044	166.6
65	Gm02_6821311	172
66	Gm02_6734421	172.8
67	Gm02_6971683	174.4
68	Gm02_7267240	177.8
69	Gm02_9025221	181.6
70	Gm02_9322142	182
71	Gm02_9289865	182.5
72	Gm02_9370878	182.7
73	Gm02_9592601	183.6
74	Gm02_9670302	183.6
75	Gm02_9492605	183.6
76	Gm02_9873369	184.2
77	Gm02_9795247	184.7
78	Gm02_1154059	192.8
79	Gm02_1149487	193.2
80	Gm02_1162889	193.9
81	Gm02_1199805	196.4
82	Gm02_1207820	197.3
83	Gm02_1216868	198
84	Gm02_1224460	198.7
85	Gm02_1311761	200.2
86	Gm02_1347667	200.8
87	Gm02_1355215	201.5
88	Gm02_1373746	203.6
89	Gm02_1412741	207.7
90	Gm02_1421548	208.7
91	Gm02_1434542	209.2
92	Gm02_1450813	210.3
93	Gm02_3003645	229.4
94	Gm02_2833153	229.8
95	Gm02_2782406	230
96	Gm02_2019791	230
97	Gm02_2952809	230
98	Gm02_2106506	230.2
99	Gm02_1827333	230.2
100	Gm02_3078767	230.5
101	Gm02_3043910	230.5
102	Gm02_3204377	230.7
103	Gm02_3547150	232.2
104	Gm02_3666668	232.2
105	Gm02_3954819	232.6
106	Gm02_3826152	232.6
107	Gm02_3744195	232.6
108	Gm02_3630045	232.6
109	Gm02_3929926	232.6
110	Gm02_3884368	232.6
111	Gm02_3993105	233.3
112	Gm02_4001947	234.3
113	Gm02_4102188	234.8
114	Gm02_4070981	234.8
115	Gm02_4073086	235.2
116	Gm02_4148168	235.6
117	Gm02_4140085	235.9
118	Gm02_4158397	236.1
119	Gm02_4150584	236.5
120	Gm02_4178834	236.6
121	Gm02_4186050	237
122	Gm02_4193112	237
123	Gm02_4197940	237.5
124	Gm02_4207385	238.8
125	Gm02_4220473	239.9
126	Gm02_4240487	242
127	Gm02_4273764	242.8
128	Gm02_4364196	249.5
129	Gm02_4403315	252.7
130	Gm02_4419067	254.2
131	Gm02_4415663	254.2
132	Gm02_4411437	254.2
133	Gm02_4425623	254.6
134	Gm02_4477896	258
135	Gm02_4663092	274.4
136	Gm02_4677836	275.7
137	Gm02_4685522	277
138	Gm02_4705147	277.2
139	Gm02_4706497	277.4
140	Gm02_4712551	277.6
141	Gm02_4726820	279.3
142	Gm02_4731435	280.1
143	Gm02_4752873	282.2
144	Gm02_4751517	282.2
145	Gm02_4779030	282.7
146	Gm02_4838212	286.4
147	Gm02_4870211	288.4
148	Gm02_4938821	295.8
149	Gm02_4961612	297.3
150	Gm02_4977619	298
151	Gm02_4998671	300.9
152	Gm02_5017503	301.6
153	Gm02_5030467	303
154	Gm02_5038341	304
155	Gm02_5035834	304
156	Gm02_5054614	305.2
157	Gm02_5070691	305.7
158	Gm02_5071055	305.7
159	Gm02_5093657	306.6
160	Gm02_5115475	307.8
161	Gm02_5127205	308.3
	group	Gm03
1	Gm03_168228	0
2	Gm03_206707	0.2
3	Gm03_241447	0.4
4	Gm03_345478	2.6
5	Gm03_426154	2.8
6	Gm03_566774	4
7	Gm03_510734	5.1
8	Gm03_1758253	18
9	Gm03_2024899	20.7
10	Gm03_2224975	22.4
11	Gm03_2151432	23.1
12	Gm03_2373742	23.8
13	Gm03_2932028	25.8
14	Gm03_3009303	27.6
15	Gm03_3225968	29.1
16	Gm03_3365988	30.2
17	Gm03_3497393	30.9
18	Gm03_3659662	32.2
19	Gm03_3828735	32.8
20	Gm03_3907697	33.4
21	Gm03_4468196	34.1
22	Gm03_4578272	34.4
23	Gm03_4665923	34.8
24	Gm03_5037059	36.1
25	Gm03_5217414	36.4
26	Gm03_5341695	37.1
27	Gm03_5165511	37.9
28	Gm03_5106459	38.5
29	Gm03_4901669	39.2
30	Gm03_4833386	39.2
31	Gm03_1374930	39.2
32	Gm03_4581007	39.2
33	Gm03_4599499	39.2
34	Gm03_4595422	39.2
35	Gm03_4469376	39.3
36	Gm03_4548899	39.5
37	Gm03_4732090	39.7
38	Gm03_4011529	39.8
39	Gm03_3836758	39.8
40	Gm03_4032333	39.8
41	Gm03_4130519	39.8
42	Gm03_4113546	39.8
43	Gm03_4447541	40
44	Gm03_4541636	40.2
45	Gm03_4122828	40.2
46	Gm03_4109017	40.2
47	Gm03_3796325	40.2
48	Gm03_3812162	40.2
49	Gm03_4102083	40.2
50	Gm03_3806902	40.2
51	Gm03_4072778	40.2
52	Gm03_3080988	54.7
53	Gm03_3095579	55.2
54	Gm03_3052908	55.4
55	Gm03_3171148	55.5
56	Gm03_3064705	55.5
57	Gm03_2008279	72.6
58	Gm03_2033458	73
59	Gm03_2100388	73.7
60	Gm03_2117576	73.9
61	Gm03_2134706	74.1
62	Gm03_1978723	75.3
63	Gm03_3551634	87.4
64	Gm03_3579729	90.5
65	Gm03_3601841	91.1
66	Gm03_3617832	92
67	Gm03_3605892	92.9
68	Gm03_3681600	100.1
69	Gm03_3696915	100.4
70	Gm03_3846971	119.1
71	Gm03_3949135	124.5
72	Gm03_3957496	124.5
73	Gm03_3973727	124.8
74	Gm03_4019715	126.6
75	Gm03_4041726	126.9
76	Gm03_4061340	127.7
77	Gm03_4060008	127.7
78	Gm03_4045289	128.2
79	Gm03_4066360	128.4
80	Gm03_4076805	128.9
81	Gm03_4160583	135.6
82	Gm03_4214837	139
83	Gm03_4198497	139.1
84	Gm03_4479032	162
85	Gm03_4609656	169
86	Gm03_4621416	169.4
87	Gm03_4638095	171.1
88	Gm03_4659218	172
89	Gm03_4650811	172
90	Gm03_4688950	172.9
91	Gm03_4699804	173
92	Gm03_4710692	173.9
	group	Gm04
1	Gm04_4885662	0
2	Gm04_4599919	0.3
3	Gm04_4628043	0.3
4	Gm04_4651712	0.3
5	Gm04_4577396	0.3
6	Gm04_4824411	0.5
7	Gm04_4814057	0.7
8	Gm04_4764222	0.7
9	Gm04_2953580	1
10	Gm04_4881216	1.2
11	Gm04_4642801	1.4
12	Gm04_4798183	1.4
13	Gm04_4795771	1.4
14	Gm04_4781513	1.4
15	Gm04_4709227	1.4
16	Gm04_4633329	1.4
17	Gm04_4655021	1.4
18	Gm04_4687302	1.4
19	Gm04_7672403	6.5
20	Gm04_547510	63.9
21	Gm04_10805	65.5
22	Gm04_717646	68.3
23	Gm04_1621110	75
24	Gm04_2237308	79.8
25	Gm04_2268644	80.3
26	Gm04_2365466	81.7
27	Gm04_2681971	83.2
28	Gm04_2574201	83.4
29	Gm04_5172181	106.9
30	Gm04_6064896	114.9
31	Gm04_6341132	115.9
32	Gm04_6643461	120.2
33	Gm04_7052221	121.8
34	Gm04_7115824	122.3
35	Gm04_7213250	122.8
36	Gm04_7278749	123.9
37	Gm04_8004029	131.2
38	Gm04_8065917	131.6
39	Gm04_8317828	132.6
40	Gm04_4081102	146.8
41	Gm04_4107161	148.5
42	Gm04_4124936	149.6
43	Gm04_4132821	150.3
44	Gm04_4215393	151.1
45	Gm04_4153779	151.5
46	Gm04_4158627	151.6
47	Gm04_4295137	156.8
48	Gm04_4300232	157.8
49	Gm04_4305966	158.7
50	Gm04_4305849	158.7
51	Gm04_4315787	159.2
52	Gm04_4350583	162.2
53	Gm04_4358414	162.6
54	Gm04_4364598	163.8
55	Gm04_4373833	164.7
56	Gm04_4388529	165.3
57	Gm04_4380086	165.6
58	Gm04_4396686	166
59	Gm04_4404611	166.7
60	Gm04_4411449	167.6
61	Gm04_4417048	168
62	Gm04_4422051	168.5
63	Gm04_4429082	169.3
64	Gm04_4433759	169.7
65	Gm04_4438393	170.4
66	Gm04_4461164	174.3
67	Gm04_4646983	194.6
68	Gm04_4771897	206.4
69	Gm04_4819863	208.8
70	Gm04_4897736	213.9
71	Gm04_4906019	214.9
	group	Gm05
1	Gm05_3870343	0
2	Gm05_3895037	1.6
3	Gm05_3905417	2.2
4	Gm05_3899591	2.7
5	Gm05_3902115	2.9
6	Gm05_3940203	4.7
7	Gm05_4094286	10.1
8	Gm05_4124088	11.6
9	Gm05_4139464	13.5
10	Gm05_4148130	14.5
11	Gm05_4163817	15
12	Gm05_4165839	15.8
13	Gm05_4174093	16.2
14	Gm05_4186601	16.9
15	Gm05_3809874	17.2
16	Gm05_3807385	17.4
17	Gm05_3803682	18
18	Gm05_3799084	19.1
19	Gm05_3765094	19.7
20	Gm05_3759264	20.2
21	Gm05_3761104	20.8
22	Gm05_3740975	22
23	Gm05_3748078	22.2
24	Gm05_3726014	22.6
25	Gm05_3719425	29.4
26	Gm05_1062563	29.4
27	Gm05_1236013	29.4
28	Gm05_3730588	29.4
29	Gm05_3674925	29.4
30	Gm05_997108	29.6
31	Gm05_3361872	29.8
32	Gm05_3290880	30
33	Gm05_3313027	30.1
34	Gm05_3307588	30.1
35	Gm05_3305090	30.1
36	Gm05_3326896	30.1
37	Gm05_3357696	30.3
38	Gm05_3378529	30.3
39	Gm05_3373756	30.3
40	Gm05_3365140	30.3
41	Gm05_3384347	30.3
42	Gm05_3317658	30.5
43	Gm05_3329039	30.5
44	Gm05_3586093	30.7
45	Gm05_3483057	30.7
46	Gm05_3419044	30.7
47	Gm05_3469287	30.7
48	Gm05_3457050	30.8
49	Gm05_3667153	30.8
50	Gm05_3532642	30.8
51	Gm05_3541664	30.8
52	Gm05_3503907	30.8
53	Gm05_4134431	31
54	Gm05_4118698	31
55	Gm05_3867435	31.5
56	Gm05_1294282	31.8
57	Gm05_492138	31.8
58	Gm05_3704363	31.8
59	Gm05_765761	31.8
60	Gm05_3655844	32
61	Gm05_3265494	32
62	Gm05_2183459	32
63	Gm05_285672	32
64	Gm05_2216235	32
65	Gm05_888436	32
66	Gm05_4144689	32
67	Gm05_3684983	32
68	Gm05_3213013	32.2
69	Gm05_3209753	32.2
70	Gm05_3204343	32.2
71	Gm05_3232749	32.2
72	Gm05_3256515	32.2
73	Gm05_4106696	32.4
74	Gm05_4131874	32.4
75	Gm05_4126556	32.4
76	Gm05_4115129	32.4
77	Gm05_3572402	32.5
78	Gm05_3510394	32.5
79	Gm05_3443973	32.5
80	Gm05_3493926	32.5
81	Gm05_3551840	32.5
82	Gm05_3676935	32.5
83	Gm05_3536809	32.5
84	Gm05_3526232	32.5
85	Gm05_3523709	32.5
86	Gm05_3599261	32.7
87	Gm05_3411536	32.7
88	Gm05_3545091	32.7
89	Gm05_3497649	32.7
90	Gm05_3453650	32.7
91	Gm05_3480197	32.7
92	Gm05_3473486	32.7
93	Gm05_3476564	32.7
94	Gm05_3488790	32.9
95	Gm05_3408167	32.9
96	Gm05_3273418	33
97	Gm05_2738480	55.2
98	Gm05_2721465	56.1
99	Gm05_2672827	56.1
100	Gm05_2736518	56.8
101	Gm05_3176762	61.2
102	Gm05_3182786	61.2
103	Gm05_3166295	74.8
104	Gm05_3127485	77.2
105	Gm05_3139956	77.5
106	Gm05_3133479	77.9
107	Gm05_3131788	77.9
108	Gm05_3104897	78.6
109	Gm05_3096642	78.8
110	Gm05_3093154	78.8
111	Gm05_3097622	78.8
112	Gm05_3070275	79
113	Gm05_2997091	79
114	Gm05_3001326	79.2
115	Gm05_3017243	79.2
116	Gm05_2668596	84.9
117	Gm05_1116530	85.4
118	Gm05_1788470	85.6
119	Gm05_2393493	85.6
120	Gm05_2379961	85.6
121	Gm05_2506818	85.6
122	Gm05_2163309	85.6
123	Gm05_1622032	85.8
124	Gm05_1822348	86
125	Gm05_1027313	86
126	Gm05_1292008	86
127	Gm05_3764264	95.4
128	Gm05_3505412	96.5
129	Gm05_2967386	101.9
130	Gm05_2674662	103.2
131	Gm05_2708074	103.4
132	Gm05_2647363	104.3
133	Gm05_1744708	127.9
134	Gm05_1705841	128.4
135	Gm05_9012813	166.5
136	Gm05_9097414	166.7
137	Gm05_8916450	166.8
138	Gm05_8810126	167.2
	group	Gm06
1	Gm06_657590	0
2	Gm06_489058	0.7
3	Gm06_1737718	6.7
4	Gm06_4983607	48.5
5	Gm06_5010035	48.8
6	Gm06_4957078	49.5
7	Gm06_4991559	50
8	Gm06_5014399	50.4
9	Gm06_3941524	70.2
10	Gm06_6488212	96.6
11	Gm06_6576054	97.7
12	Gm06_6797764	98.8
13	Gm06_6976076	99.3
14	Gm06_6838468	100.3
15	Gm06_6914278	100.5
16	Gm06_7072768	100.8
17	Gm06_7259462	101.5
18	Gm06_7323345	101.7
19	Gm06_7836214	104.4
20	Gm06_7683418	105.3
21	Gm06_7756576	105.7
22	Gm06_7918219	106.2
23	Gm06_8015415	106.4
24	Gm06_8979504	112.8
25	Gm06_9081030	114.6
26	Gm06_9216536	115.1
27	Gm06_9263869	116.1
28	Gm06_9668798	118.5
29	Gm06_9756999	118.5
30	Gm06_9952410	119.2
31	Gm06_9803356	120.1
32	Gm06_1133376	131
33	Gm06_1147987	132.9
34	Gm06_1165962	135.8
35	Gm06_1194880	137.7
36	Gm06_1225203	139.5
37	Gm06_1241443	140.4
38	Gm06_1254445	142.8
39	Gm06_1296385	148.6
40	Gm06_1300877	149.2
41	Gm06_1319335	150.5
42	Gm06_1340198	151.7
43	Gm06_1331894	152.8
44	Gm06_1323769	152.8
45	Gm06_1347205	153.5
46	Gm06_1352820	153.7
47	Gm06_1362198	154.8
48	Gm06_1373204	155.6
49	Gm06_1381129	156.2
50	Gm06_1405854	158.8
51	Gm06_1423841	159.5
52	Gm06_1432114	159.7
53	Gm06_1413871	160.9
54	Gm06_1528897	173
55	Gm06_1537675	173.7
56	Gm06_1533195	174.1
57	Gm06_1545334	174.3
58	Gm06_1557107	174.6
59	Gm06_1570293	175.5
60	Gm06_1584748	177.1
61	Gm06_1608428	179.8
62	Gm06_1613332	180.1
63	Gm06_1620740	180.9
64	Gm06_1656689	182.2
65	Gm06_1666959	182.7
66	Gm06_1674534	183.8
67	Gm06_1735603	187.3
68	Gm06_1725865	187.8
69	Gm06_1739930	188.9
70	Gm06_1761772	191.7
71	Gm06_1858327	192.6
72	Gm06_1928268	193.9
73	Gm06_1954068	195
74	Gm06_2015292	197.1
75	Gm06_2073990	197.6
76	Gm06_2048675	198
77	Gm06_2156701	198.6
78	Gm06_2227123	198.6
79	Gm06_2899190	198.7
80	Gm06_3207970	198.7
81	Gm06_3252522	198.7
82	Gm06_2831523	198.7
83	Gm06_2579993	198.7
84	Gm06_3026091	198.7
85	Gm06_3128851	198.7
86	Gm06_3053465	198.7
87	Gm06_2570493	198.7
88	Gm06_2732264	198.7
89	Gm06_2698199	198.7
90	Gm06_2346287	198.7
91	Gm06_2416077	198.7
92	Gm06_3361566	198.9
93	Gm06_3782344	199.6
94	Gm06_3849946	200
95	Gm06_3701796	200.4
96	Gm06_3870391	200.4
97	Gm06_3899911	200.5
98	Gm06_3942194	201.1
99	Gm06_4067190	201.2
100	Gm06_4087878	201.2
101	Gm06_4126868	201.8
102	Gm06_4343259	202.7
103	Gm06_4270793	202.9
104	Gm06_4251535	203.1
105	Gm06_4230863	203.1
106	Gm06_4288396	203.2
107	Gm06_4368839	203.2
108	Gm06_4447485	205
109	Gm06_4576816	208.7
110	Gm06_5030509	252.1
111	Gm06_5021761	252.3
112	Gm06_5026172	252.6
113	Gm06_5039737	253.2
114	Gm06_5045385	253.7
	group	Gm07
1	Gm07_4394687	0
2	Gm07_4306727	9.4
3	Gm07_4296367	10.1
4	Gm07_4292342	10.1
5	Gm07_4285146	12.1
6	Gm07_4245057	16.3
7	Gm07_3922575	34.7
8	Gm07_3916093	35.6
9	Gm07_3737489	44.1
10	Gm07_3719330	44.9
11	Gm07_3726092	45
12	Gm07_3709661	58.3
13	Gm07_3678262	58.7
14	Gm07_3699838	59.4
15	Gm07_3886100	62.8
16	Gm07_3899156	62.9
17	Gm07_3660567	66.6
18	Gm07_3668739	66.6
19	Gm07_3655175	68.1
20	Gm07_3635708	69.4
21	Gm07_1761593	85.5
22	Gm07_1736280	86.4
23	Gm07_1716046	86.6
24	Gm07_1792254	87.9
25	Gm07_1817503	88.7
26	Gm07_1829304	88.9
27	Gm07_1936145	94.9
28	Gm07_1990551	95.1
29	Gm07_2052701	95.1
30	Gm07_2119386	95.1
31	Gm07_3458067	95.5
32	Gm07_2799825	95.5
33	Gm07_2266834	95.8
34	Gm07_2696007	95.8
35	Gm07_2419791	95.8
36	Gm07_2886584	95.8
37	Gm07_2744511	95.8
38	Gm07_2268679	95.8
39	Gm07_3001801	95.8
40	Gm07_3047164	96
41	Gm07_3371814	96
42	Gm07_3333381	96
43	Gm07_3258886	96
44	Gm07_3136379	96
45	Gm07_2371028	96.2
46	Gm07_2121760	96.4
47	Gm07_1574899	107.4
48	Gm07_1587075	107.6
49	Gm07_1571719	108.3
50	Gm07_1513757	110.8
51	Gm07_1518133	110.8
52	Gm07_1508566	111.7
53	Gm07_1501783	111.7
54	Gm07_1497915	113.1
55	Gm07_1483045	113.4
56	Gm07_1092699	114.9
57	Gm07_1080672	115.2
58	Gm07_1121884	130.8
59	Gm07_1096780	131.2
60	Gm07_1115344	131.5
61	Gm07_1176265	132.1
62	Gm07_1195677	132.1
63	Gm07_1170782	132.1
64	Gm07_1285811	148.6
65	Gm07_1409095	150.2
66	Gm07_1455211	151
67	Gm07_1040381	152.2
68	Gm07_1045167	152.2
69	Gm07_1019319	153.4
70	Gm07_1023635	154.3
71	Gm07_9684260	157
72	Gm07_9452257	160.1
73	Gm07_9402863	160.5
74	Gm07_9181548	160.5
75	Gm07_9102516	160.7
76	Gm07_9057074	160.9
77	Gm07_9372460	161
78	Gm07_8928954	161.4
79	Gm07_8748742	162.1
80	Gm07_8419994	163.4
81	Gm07_8488086	164
82	Gm07_8385653	164.3
83	Gm07_8327392	165.2
84	Gm07_8270118	165.9
85	Gm07_8212204	166.7
86	Gm07_8166605	167.6
87	Gm07_8112122	168.5
88	Gm07_8018299	168.8
89	Gm07_7950118	169
90	Gm07_7913364	169
91	Gm07_7848929	169.5
92	Gm07_7732175	169.9
93	Gm07_5763368	182.3
94	Gm07_5636973	182.7
95	Gm07_5944283	183
96	Gm07_5989451	183.6
97	Gm07_5490895	183.6
98	Gm07_5863012	183.9
99	Gm07_4968383	188.8
100	Gm07_4921108	190
101	Gm07_4837493	190.7
102	Gm07_3953270	198.1
103	Gm07_3990308	198.1
104	Gm07_3845105	198.6
105	Gm07_3143196	205
106	Gm07_3147674	205
107	Gm07_3042699	205.5
108	Gm07_2929896	206.1
109	Gm07_2740071	206.3
110	Gm07_2646409	206.6
111	Gm07_2704982	206.8
112	Gm07_2814243	207.5
113	Gm07_2418465	210.2
114	Gm07_1630335	220.2
115	Gm07_1382983	222.6
116	Gm07_1246890	223.7
117	Gm07_1119462	224
	group	Gm08
1	Gm08_1187744	0
2	Gm08_1284606	0.4
3	Gm08_1504393	1.8
4	Gm08_1622175	2.7
5	Gm08_1970033	6.9
6	Gm08_1923992	6.9
7	Gm08_2119913	7.7
8	Gm08_2041076	8.6
9	Gm08_2341591	12
10	Gm08_2671408	12.7
11	Gm08_2622664	12.9
12	Gm08_2852874	13.3
13	Gm08_2837248	13.3
14	Gm08_3049284	13.6
15	Gm08_3018731	13.8
16	Gm08_3985008	20.6
17	Gm08_4266625	23.2
18	Gm08_5701842	35.1
19	Gm08_5727292	35.8
20	Gm08_5960619	37.1
21	Gm08_8268861	55.9
22	Gm08_1191436	72.9
23	Gm08_1239288	75.7
24	Gm08_1247584	76.4
25	Gm08_1572868	102.1
26	Gm08_1651658	106.4
27	Gm08_1757984	114
28	Gm08_1752924	114.3
29	Gm08_1810148	117.7
30	Gm08_2142535	129.2
31	Gm08_2144338	129.2
32	Gm08_2201336	130.8
33	Gm08_2212355	131.1
34	Gm08_2253047	131.7
35	Gm08_2250268	131.9
36	Gm08_2256605	132
37	Gm08_2262264	132.4
38	Gm08_2270250	133.4
39	Gm08_2317083	134.5
40	Gm08_3408511	136.2
41	Gm08_3022543	136.2
42	Gm08_2521940	136.2
43	Gm08_2363919	136.2
44	Gm08_2802743	136.2
45	Gm08_2324567	136.4
46	Gm08_3075019	136.6
47	Gm08_3007964	136.6
48	Gm08_3140115	136.6
49	Gm08_3267181	136.6
50	Gm08_2551839	136.6
51	Gm08_2655184	136.6
52	Gm08_2949745	136.6
53	Gm08_2772182	136.6
54	Gm08_2491932	136.6
55	Gm08_2369194	136.6
56	Gm08_3450632	136.8
57	Gm08_3510212	137.1
58	Gm08_3632466	138
59	Gm08_3546714	138
60	Gm08_3566437	138
61	Gm08_3585636	138
62	Gm08_3996906	142.3
63	Gm08_4275712	162.2
64	Gm08_4279302	162.6
65	Gm08_4343248	164.6
66	Gm08_1757948	209.9
67	Gm08_1538643	210.5
68	Gm08_1553827	210.5
69	Gm08_1771882	210.5
70	Gm08_4307128	210.7
71	Gm08_1567550	211.1
	group	Gm09
1	Gm09_413274	0
2	Gm09_342047	0.4
3	Gm09_611923	3.4
4	Gm09_720803	5.3
5	Gm09_789163	5.9
6	Gm09_886505	8.7
7	Gm09_1111460	10.3
8	Gm09_1162832	10.9
9	Gm09_1251128	11.9
10	Gm09_1320051	12.5
11	Gm09_1397467	12.8
12	Gm09_1458776	13.3
13	Gm09_1518813	13.5
14	Gm09_1522327	14.2
15	Gm09_2386432	20.4
16	Gm09_2592729	20.9
17	Gm09_2926870	24.3
18	Gm09_3101824	24.7
19	Gm09_3174245	24.7
20	Gm09_3230237	26.1
21	Gm09_3570585	28.3
22	Gm09_3807440	29
23	Gm09_3934271	30.7
24	Gm09_4152772	31.6
25	Gm09_4094603	31.7
26	Gm09_4354636	32.5
27	Gm09_4245412	33.6
28	Gm09_4517002	36.5
29	Gm09_4881989	37.6
30	Gm09_5345445	40.2
31	Gm09_5647348	42.6
32	Gm09_5799228	44.5
33	Gm09_6511884	50.7
34	Gm09_6459016	50.7
35	Gm09_6814829	51.3
36	Gm09_6664095	51.3
37	Gm09_6676869	51.3
38	Gm09_6729236	51.4
39	Gm09_6968486	51.8
40	Gm09_7072195	52.7
41	Gm09_7375041	56.1
42	Gm09_7953606	57
43	Gm09_7983364	57.5
44	Gm09_8251351	57.9
45	Gm09_8831480	58.1
46	Gm09_8984771	58.1
47	Gm09_9590399	58.5
48	Gm09_1052018	58.7
49	Gm09_1088060	59.5
50	Gm09_1492310	59.9
51	Gm09_1361598	60.1
52	Gm09_1185482	60.1
53	Gm09_1224054	60.1
54	Gm09_1407874	60.1
55	Gm09_1531633	60.1
56	Gm09_1209381	60.1
57	Gm09_1280103	60.1
58	Gm09_1651368	60.1
59	Gm09_1785806	60.1
60	Gm09_1822390	60.2
61	Gm09_1871087	60.4
62	Gm09_1879921	60.4
63	Gm09_1859878	60.6
64	Gm09_3483063	70.8
65	Gm09_3544488	76
66	Gm09_3658687	81.6
67	Gm09_3666637	82.7
68	Gm09_3686940	83.6
69	Gm09_3678497	84.1
70	Gm09_3694674	85.8
71	Gm09_3700869	86.9
72	Gm09_3712803	87.6
73	Gm09_3724997	89.3
74	Gm09_3723295	89.8
75	Gm09_3732961	90.5
76	Gm09_3758318	90.7
77	Gm09_3775449	91.4
78	Gm09_3782386	92
79	Gm09_3780807	92
80	Gm09_3791367	92.5
81	Gm09_3850711	96.3
82	Gm09_3867611	97.6
83	Gm09_3906758	101.8
84	Gm09_3922533	102.4
85	Gm09_3982276	104.3
86	Gm09_3978096	104.5
87	Gm09_4016458	107.2
88	Gm09_4024436	108
89	Gm09_4040711	108.8
90	Gm09_4032661	109.5
91	Gm09_4053556	110
92	Gm09_4063845	110.5
93	Gm09_4070679	110.5
94	Gm09_4082234	110.9
95	Gm09_4110387	112.3
96	Gm09_4091026	113.9
97	Gm09_4089979	113.9
98	Gm09_1723633	176.5
99	Gm09_1791363	176.7
100	Gm09_4125322	177.2
101	Gm09_1888876	177.4
102	Gm09_2784336	177.6
103	Gm09_2821830	178.1
104	Gm09_3420354	178.5
105	Gm09_3658288	178.6
106	Gm09_3708901	178.6
107	Gm09_6030925	178.8
108	Gm09_5979646	178.8
109	Gm09_5906687	179.2
	group	Gm10
1	Gm10_4999574	0
2	Gm10_4973424	2.9
3	Gm10_4963066	4.8
4	Gm10_4955930	5.5
5	Gm10_4944758	6.3
6	Gm10_4908412	7.8
7	Gm10_4888012	8
8	Gm10_4896658	8
9	Gm10_4903450	8
10	Gm10_4869505	9.2
11	Gm10_4864349	9.4
12	Gm10_4858613	9.4
13	Gm10_4842697	11.1
14	Gm10_4833115	11.4
15	Gm10_4826501	12.1
16	Gm10_4811140	12.7
17	Gm10_4794663	13
18	Gm10_4798433	13.2
19	Gm10_4783461	13.9
20	Gm10_4777478	14.7
21	Gm10_4678861	23
22	Gm10_4635111	27.6
23	Gm10_4606988	28
24	Gm10_4617755	28.4
25	Gm10_4626943	28.7
26	Gm10_4611925	29
27	Gm10_4589013	30.3
28	Gm10_4567053	31.3
29	Gm10_4586316	31.4
30	Gm10_4422765	46.2
31	Gm10_4378326	47.9
32	Gm10_4366214	48.4
33	Gm10_4361205	48.8
34	Gm10_4389466	49.5
35	Gm10_4384037	49.7
36	Gm10_4103229	67.3
37	Gm10_4087588	67.7
38	Gm10_4078426	68
39	Gm10_4058839	68.6
40	Gm10_4069279	68.9
41	Gm10_4064674	69.5
42	Gm10_3993757	74.6
43	Gm10_3982730	75
44	Gm10_3977168	75.7
45	Gm10_3970047	75.7
46	Gm10_3963044	76.3
47	Gm10_3957025	77
48	Gm10_3950133	78.3
49	Gm10_3943637	79.2
50	Gm10_3935014	79.4
51	Gm10_3890052	84.4
52	Gm10_3882257	85.1
53	Gm10_3875166	85.7
54	Gm10_3866114	86.2
55	Gm10_3697560	101.6
56	Gm10_3716870	101.7
57	Gm10_3706691	101.7
58	Gm10_3701991	101.7
59	Gm10_3676118	102.8
60	Gm10_3669731	103.2
61	Gm10_3672519	103.2
62	Gm10_3663402	104.1
63	Gm10_3665121	104.1
64	Gm10_3627615	104.4
65	Gm10_3644800	104.4
66	Gm10_9207487	107.4
67	Gm10_9575150	107.4
68	Gm10_1093070	107.5
69	Gm10_1001589	107.5
70	Gm10_7507435	109.2
71	Gm10_6663940	110.7
72	Gm10_6524119	112.5
73	Gm10_5922076	115.3
74	Gm10_5556984	115.8
75	Gm10_5295541	118.6
76	Gm10_4670275	122.8
77	Gm10_4035277	130.9
78	Gm10_3465857	135.7
79	Gm10_3235061	138.4
80	Gm10_3276787	138.9
81	Gm10_3183187	139.3
82	Gm10_3066211	140.4
83	Gm10_3022221	141.5
84	Gm10_2714130	143.2
85	Gm10_2482570	146.6
86	Gm10_2240113	149.2
87	Gm10_1667248	156.6
88	Gm10_1623075	157.7
89	Gm10_1426801	161.8
90	Gm10_1268065	163.4
91	Gm10_1232205	164.4
92	Gm10_981062	165.3
93	Gm10_831916	165.5
94	Gm10_925972	165.8
95	Gm10_711291	166.4
96	Gm10_214458	166.9
97	Gm10_121493	167.3
98	Gm10_754804	167.8
99	Gm10_621706	168
100	Gm10_6020959	216.5
	group	Gm11
1	Gm11_5815221	0
2	Gm11_4177326	0
3	Gm11_4796577	0
4	Gm11_2777893	0.2
5	Gm11_2625440	0.2
6	Gm11_1457195	0.2
7	Gm11_6555265	0.3
8	Gm11_1649204	0.5
9	Gm11_1482955	0.7
10	Gm11_1522085	0.7
11	Gm11_1307583	0.7
12	Gm11_1616507	0.7
13	Gm11_1157207	0.7
14	Gm11_1610947	0.7
15	Gm11_8363320	0.7
16	Gm11_7395703	0.7
17	Gm11_6906614	0.7
18	Gm11_6882885	0.7
19	Gm11_1578868	0.7
20	Gm11_1592404	0.7
21	Gm11_1560394	0.7
22	Gm11_571208	0.8
23	Gm11_614313	0.8
24	Gm11_473998	0.8
25	Gm11_2565807	0.8
26	Gm11_3277472	0.8
27	Gm11_9961540	0.8
28	Gm11_8556791	0.8
29	Gm11_7934621	0.8
30	Gm11_7358578	0.8
31	Gm11_6780396	0.8
32	Gm11_6901726	0.8
33	Gm11_1193222	1
34	Gm11_1408416	1
35	Gm11_1450043	1
36	Gm11_1489645	1
37	Gm11_1163310	1
38	Gm11_1466314	1
39	Gm11_423298	1
40	Gm11_3323629	1
41	Gm11_5791137	1.2
42	Gm11_5536036	1.2
43	Gm11_4135246	1.2
44	Gm11_3797874	8.3
45	Gm11_3805607	8.3
46	Gm11_3780803	8.7
47	Gm11_3813665	10.2
48	Gm11_3818360	10.7
49	Gm11_3826178	11
50	Gm11_3829933	11.8
51	Gm11_3849655	13.2
52	Gm11_3876724	18.2
53	Gm11_3746215	31
54	Gm11_3740829	31.7
55	Gm11_3717938	33.5
56	Gm11_3703888	34.3
57	Gm11_3697638	34.5
58	Gm11_3673326	35.9
59	Gm11_3677889	36
60	Gm11_3592524	47
61	Gm11_3492809	56.3
62	Gm11_3317046	57.8
63	Gm11_3312051	58.6
64	Gm11_2320975	59.3
65	Gm11_2789614	59.8
66	Gm11_2418694	61.9
67	Gm11_1882934	62.1
68	Gm11_1873094	62.8
69	Gm11_1753732	64.2
70	Gm11_1625105	76.3
71	Gm11_8095797	117.6
72	Gm11_7289606	121.1
73	Gm11_6662908	125.4
74	Gm11_6619367	125.8
75	Gm11_5948859	130.6
76	Gm11_5983320	130.8
77	Gm11_5875855	130.8
78	Gm11_4961902	138
79	Gm11_4566780	139.1
80	Gm11_4519147	139.5
81	Gm11_4345198	140.2
82	Gm11_4453218	141.2
83	Gm11_4329480	141.8
84	Gm11_4216279	142.2
85	Gm11_4094763	143.1
86	Gm11_3950213	144.2
87	Gm11_3856937	145.1
88	Gm11_3754670	145.5
89	Gm11_1724354	159.5
90	Gm11_1711864	159.5
91	Gm11_1620921	160.8
92	Gm11_1339540	162
93	Gm11_1395042	162
94	Gm11_1267809	163.1
95	Gm11_17911	168.9
	group	Gm12
1	Gm12_3820261	0
2	Gm12_3818392	0.7
3	Gm12_3805393	2.4
4	Gm12_3797196	3.4
5	Gm12_3770257	4.7
6	Gm12_3713626	6
7	Gm12_3707515	6.2
8	Gm12_3703601	6.2
9	Gm12_3696093	6.5
10	Gm12_3442123	32.8
11	Gm12_3438049	32.8
12	Gm12_3421704	33.5
13	Gm12_3410245	34.3
14	Gm12_3389214	36
15	Gm12_9153986	51.2
16	Gm12_9193994	51.2
17	Gm12_1469459	61.7
18	Gm12_1435257	61.7
19	Gm12_1430950	61.7
20	Gm12_1423120	62.3
21	Gm12_1551411	63
22	Gm12_1545161	63
23	Gm12_1539402	63
24	Gm12_1792675	63.1
25	Gm12_2427183	63.1
26	Gm12_1678702	63.1
27	Gm12_3052701	64.1
28	Gm12_1995885	64.4
29	Gm12_2951774	64.4
30	Gm12_2097199	64.4
31	Gm12_2238523	65.3
32	Gm12_1701326	65.3
33	Gm12_2432082	65.3
34	Gm12_1587749	65.5
35	Gm12_1541927	65.5
36	Gm12_1547239	65.5
37	Gm12_1428801	65.9
38	Gm12_6150215	87.9
39	Gm12_6023395	88.6
40	Gm12_2379195	120.1
41	Gm12_3309895	136.4
42	Gm12_3296301	137.7
43	Gm12_3225421	139
44	Gm12_3175818	139.6
45	Gm12_2975576	140.1
46	Gm12_2331255	143.2
47	Gm12_1883937	146.4
48	Gm12_849243	161
49	Gm12_780666	161.3
50	Gm12_405621	162.1
51	Gm12_13624	162.3
52	Gm12_82828	162.3
53	Gm12_277889	162.6
54	Gm12_352935	162.6
55	Gm12_425751	162.8
56	Gm12_632910	163.3
57	Gm12_553862	163.3
58	Gm12_975837	178.7
59	Gm12_915327	179.2
60	Gm12_1070930	179.4
61	Gm12_1064727	179.4
62	Gm12_1229101	179.7
63	Gm12_1374970	179.9
64	Gm12_1433336	180.6
65	Gm12_1632399	181.3
66	Gm12_3988648	192.5
67	Gm12_3989314	192.5
68	Gm12_3949081	192.5
69	Gm12_3978398	192.5
70	Gm12_3955426	192.5
71	Gm12_3967257	192.6
72	Gm12_3970554	192.6
73	Gm12_3960654	192.6
	group	Gm13
1	Gm13_3460230	0
2	Gm13_3210073	0.2
3	Gm13_3603170	0.2
4	Gm13_2527184	0.2
5	Gm13_4121091	0.2
6	Gm13_4089987	0.2
7	Gm13_3221091	0.2
8	Gm13_3363707	0.2
9	Gm13_3260397	0.2
10	Gm13_3746373	0.2
11	Gm13_3193475	0.2
12	Gm13_4105791	0.2
13	Gm13_3849265	0.2
14	Gm13_4097742	0.2
15	Gm13_2522409	0.2
16	Gm13_3217110	0.2
17	Gm13_3891723	0.2
18	Gm13_3622436	0.3
19	Gm13_2904212	0.5
20	Gm13_2863712	0.5
21	Gm13_2517485	0.5
22	Gm13_2774668	0.5
23	Gm13_3031088	0.5
24	Gm13_2926524	0.5
25	Gm13_3035154	0.5
26	Gm13_2891818	0.5
27	Gm13_2882640	0.5
28	Gm13_2666856	0.5
29	Gm13_2668410	0.5
30	Gm13_2725707	0.5
31	Gm13_2804103	0.5
32	Gm13_2741820	0.5
33	Gm13_2713259	0.5
34	Gm13_3057880	0.5
35	Gm13_3047972	0.5
36	Gm13_3026884	0.5
37	Gm13_2721233	0.5
38	Gm13_2833999	0.5
39	Gm13_2730266	0.5
40	Gm13_2737318	0.5
41	Gm13_2973998	0.5
42	Gm13_2994108	0.5
43	Gm13_2674951	0.5
44	Gm13_2814196	0.5
45	Gm13_3007814	0.5
46	Gm13_2748576	0.5
47	Gm13_3524828	58.2
48	Gm13_3956736	113.9
49	Gm13_3997811	115.3
50	Gm13_3906552	118.1
51	Gm13_3905471	118.5
52	Gm13_3898825	118.9
53	Gm13_3884070	119.8
54	Gm13_3841290	122.1
55	Gm13_3844299	122.8
56	Gm13_3803273	123.2
57	Gm13_3824982	123.5
58	Gm13_3725433	126.5
59	Gm13_3720473	126.9
60	Gm13_3688648	130.1
61	Gm13_3671656	130.7
62	Gm13_3649979	131.6
63	Gm13_3655180	131.8
64	Gm13_3631691	132.5
65	Gm13_3641176	133.1
66	Gm13_3626110	134
67	Gm13_3517182	136.8
68	Gm13_3513259	137
69	Gm13_3503281	137.5
70	Gm13_3486141	138.1
71	Gm13_3481819	138.1
72	Gm13_3474823	138.6
73	Gm13_3470369	139
74	Gm13_3464549	139.5
75	Gm13_3382110	143.3
76	Gm13_3359736	144
77	Gm13_3347104	145.2
78	Gm13_3330655	146.3
79	Gm13_3311382	146.9
80	Gm13_3312438	146.9
81	Gm13_3302724	147.4
82	Gm13_3300410	147.4
83	Gm13_3243557	150.7
84	Gm13_3236868	151.1
85	Gm13_3149163	156.9
86	Gm13_3160299	157.8
87	Gm13_3142419	158.7
88	Gm13_3126216	159.1
89	Gm13_3131320	159.5
90	Gm13_3101325	160.7
91	Gm13_3094203	160.7
92	Gm13_3089686	161.2
93	Gm13_3074404	161.8
94	Gm13_3018364	164.8
95	Gm13_2952412	169.2
96	Gm13_2948124	170.2
97	Gm13_2843764	171.8
98	Gm13_2847838	172.3
99	Gm13_2820601	172.7
100	Gm13_2793517	175.4
101	Gm13_2766558	175.6
102	Gm13_2765928	175.6
103	Gm13_2784612	176
104	Gm13_2694936	179.5
105	Gm13_2657388	180.9
106	Gm13_2629172	182.7
107	Gm13_2609656	183.8
108	Gm13_2605229	183.8
109	Gm13_2591628	184.6
110	Gm13_2570770	184.9
111	Gm13_2567835	185.1
112	Gm13_2587196	185.1
113	Gm13_2204732	201.4
114	Gm13_2177377	202.3
115	Gm13_2150748	203.4
116	Gm13_2048499	210.7
117	Gm13_50706	211.6
118	Gm13_105760	211.8
119	Gm13_239895	212.7
120	Gm13_297095	213.2
121	Gm13_344320	214.2
122	Gm13_579178	217.2
123	Gm13_790808	219.3
124	Gm13_674370	220.4
125	Gm13_717318	220.8
126	Gm13_4817327	233
127	Gm13_5211326	236.6
128	Gm13_5259517	237.3
129	Gm13_5480962	238.7
130	Gm13_5376431	239.9
131	Gm13_5789153	242.7
132	Gm13_6342969	244.4
133	Gm13_6393530	244.5
134	Gm13_7381714	254.3
135	Gm13_8168052	258.5
136	Gm13_8232824	258.7
137	Gm13_9993080	259.1
138	Gm13_8308962	259.1
139	Gm13_8529479	259.1
140	Gm13_8264628	259.4
141	Gm13_8720423	259.4
142	Gm13_8587714	259.4
143	Gm13_1075954	259.7
144	Gm13_1063016	259.9
145	Gm13_1033032	260.3
146	Gm13_1146385	261.6
147	Gm13_1118538	261.8
148	Gm13_1558363	262.3
149	Gm13_1672129	262.5
150	Gm13_1719185	263
151	Gm13_1389223	263.9
152	Gm13_1375668	264.1
153	Gm13_1304920	264.5
154	Gm13_1315995	264.7
155	Gm13_1246164	265.2
156	Gm13_1215835	265.7
	group	Gm14
1	Gm14_4910719	0
2	Gm14_4846741	8.2
3	Gm14_4821970	11
4	Gm14_4756583	14.8
5	Gm14_4545768	33.3
6	Gm14_4523412	33.7
7	Gm14_4518671	33.7
8	Gm14_4270353	46.2
9	Gm14_4297401	46.6
10	Gm14_4327024	47.5
11	Gm14_4305393	48.4
12	Gm14_3426565	51.8
13	Gm14_3076082	52.2
14	Gm14_2836103	53.1
15	Gm14_2826259	53.3
16	Gm14_2815869	53.3
17	Gm14_2800437	53.5
18	Gm14_2613221	54.7
19	Gm14_1937364	54.9
20	Gm14_7195140	80.2
21	Gm14_7064274	82.6
22	Gm14_6912739	83.2
23	Gm14_6829154	83.4
24	Gm14_6659109	83.6
25	Gm14_6514301	85.7
26	Gm14_6024101	89.8
27	Gm14_5908034	90.7
28	Gm14_5418596	94.2
29	Gm14_4889916	98.4
30	Gm14_4644043	98.8
31	Gm14_4571618	99.1
32	Gm14_1804116	116.2
33	Gm14_1723025	116.7
34	Gm14_1879468	117.1
35	Gm14_2131407	138.5
36	Gm14_2311158	138.7
37	Gm14_2201279	139
38	Gm14_2266236	139
39	Gm14_2480875	139.2
40	Gm14_2523580	139.4
41	Gm14_3042771	140.5
42	Gm14_2762103	140.7
43	Gm14_2854797	141.2
44	Gm14_2918117	141.4
45	Gm14_4770786	145.1
46	Gm14_4517748	145.1
47	Gm14_4430386	145.3
48	Gm14_1495353	158
49	Gm14_1436509	158
50	Gm14_2018487	158.9
	group	Gm15
1	Gm15_630331	0
2	Gm15_741627	0
3	Gm15_5027722	68.4
4	Gm15_5043040	69.2
5	Gm15_5044310	69.4
6	Gm15_5053693	69.8
7	Gm15_5019511	71
8	Gm15_4961293	79.7
9	Gm15_4956089	80.5
10	Gm15_4931821	82.8
11	Gm15_4865355	84.5
12	Gm15_4859634	84.7
13	Gm15_4860417	84.7
14	Gm15_4872781	84.9
15	Gm15_4831307	85.8
16	Gm15_4825951	85.8
17	Gm15_4774442	91.1
18	Gm15_4767998	93
19	Gm15_4725582	94.9
20	Gm15_4718492	94.9
21	Gm15_4693016	97.8
22	Gm15_4678579	98.4
23	Gm15_4666902	98.8
24	Gm15_4669874	99.5
25	Gm15_4654952	100
26	Gm15_4649771	100
27	Gm15_4644367	100.2
28	Gm15_4601459	100.4
29	Gm15_4572517	100.9
30	Gm15_4379750	101.5
31	Gm15_4405985	101.8
32	Gm15_4286996	103.6
33	Gm15_4222172	104.6
34	Gm15_4046128	104.6
35	Gm15_4087893	105.2
36	Gm15_3988856	105.4
37	Gm15_3586716	105.5
38	Gm15_3479895	105.5
39	Gm15_3860410	105.9
40	Gm15_4004070	106.1
41	Gm15_2970601	106.3
42	Gm15_2995667	106.3
43	Gm15_3442398	106.3
44	Gm15_3303055	106.3
45	Gm15_3933165	106.3
46	Gm15_3424871	106.3
47	Gm15_3300171	106.6
48	Gm15_2757157	106.8
49	Gm15_2791487	106.8
50	Gm15_2861640	106.8
51	Gm15_2735887	106.8
52	Gm15_2891671	106.8
53	Gm15_3712852	106.8
54	Gm15_3630642	106.8
55	Gm15_2551480	107
56	Gm15_2405460	107.7
57	Gm15_2352891	108
58	Gm15_2356799	108
59	Gm15_2045227	108.5
60	Gm15_2063927	109.1
61	Gm15_2115112	109.1
62	Gm15_1391225	127
63	Gm15_1325798	127.7
64	Gm15_1309800	128.5
65	Gm15_1290630	131.4
66	Gm15_1264343	132.1
67	Gm15_1261133	132.5
68	Gm15_1231777	133.9
69	Gm15_1207681	135.7
70	Gm15_1192773	136.4
71	Gm15_1185558	137.1
72	Gm15_1171208	138.9
73	Gm15_1155148	139.3
74	Gm15_1162042	139.5
75	Gm15_1142117	140.2
76	Gm15_1149627	140.8
77	Gm15_1012909	150.3
78	Gm15_1005994	150.6
79	Gm15_9733870	152.2
80	Gm15_8934427	155.9
81	Gm15_8815027	156.5
82	Gm15_171456	210
83	Gm15_193939	210
84	Gm15_756303	212.3
85	Gm15_1007132	213.8
86	Gm15_948412	213.8
87	Gm15_1491376	217.5
88	Gm15_1618820	217.7
89	Gm15_1842053	218.1
90	Gm15_2072075	218.4
91	Gm15_1969687	218.8
92	Gm15_2021199	218.8
93	Gm15_2241545	219.1
94	Gm15_2198097	219.1
	group	Gm16
1	Gm16_390551	0
2	Gm16_2438982	0.2
3	Gm16_2432918	0.2
4	Gm16_2293729	0.2
5	Gm16_1778086	0.2
6	Gm16_1873292	0.2
7	Gm16_2512713	0.2
8	Gm16_1328037	0.2
9	Gm16_1332815	0.2
10	Gm16_1365790	0.2
11	Gm16_1484224	0.2
12	Gm16_1556362	0.2
13	Gm16_1708510	0.2
14	Gm16_1936692	0.2
15	Gm16_2399597	0.2
16	Gm16_2479340	0.2
17	Gm16_2632451	0.2
18	Gm16_1109150	0.2
19	Gm16_1101441	0.2
20	Gm16_2752105	0.2
21	Gm16_1188923	0.2
22	Gm16_2461230	0.2
23	Gm16_2537827	0.2
24	Gm16_8540188	0.4
25	Gm16_1024318	0.4
26	Gm16_7990029	0.4
27	Gm16_7947809	0.4
28	Gm16_8415385	0.5
29	Gm16_9593365	0.5
30	Gm16_9014032	0.5
31	Gm16_8354720	0.5
32	Gm16_8040403	0.5
33	Gm16_7851145	0.5
34	Gm16_1079308	0.5
35	Gm16_3673245	47.2
36	Gm16_3662222	47.4
37	Gm16_3680925	47.9
38	Gm16_3720907	49.3
39	Gm16_3698303	50.6
40	Gm16_3688838	51.6
41	Gm16_3641382	56
42	Gm16_3627179	56.5
43	Gm16_3608058	57.1
44	Gm16_3621812	57.4
45	Gm16_3613253	57.6
46	Gm16_3632894	57.6
47	Gm16_3220044	76.1
48	Gm16_3209904	76.3
49	Gm16_3214803	76.3
50	Gm16_3183754	79.6
51	Gm16_3030828	92
52	Gm16_3003866	93.8
53	Gm16_3010888	93.8
54	Gm16_2998592	94.7
55	Gm16_2993006	94.9
56	Gm16_2932249	97.8
57	Gm16_2909742	98.5
58	Gm16_2884581	99
59	Gm16_2896112	99
60	Gm16_2879283	99.2
61	Gm16_2875357	99.2
62	Gm16_2890165	99.7
63	Gm16_2918101	100.6
64	Gm16_2913592	100.6
65	Gm16_2926139	101
66	Gm16_7407374	115.2
67	Gm16_7364708	115.9
68	Gm16_7018526	118.7
69	Gm16_7070805	119.4
70	Gm16_6702694	120.3
71	Gm16_6559259	121.3
72	Gm16_6496577	123.6
73	Gm16_6294306	124.5
74	Gm16_6061510	125.5
75	Gm16_5566956	129.4
76	Gm16_5477316	129.6
77	Gm16_4908430	135.3
78	Gm16_4285389	141.6
79	Gm16_4034155	143.5
80	Gm16_3850224	144.6
81	Gm16_3962328	144.9
82	Gm16_3598173	145.6
83	Gm16_3775913	146.7
84	Gm16_3541782	147.7
85	Gm16_3337301	148.7
86	Gm16_3246299	149.2
87	Gm16_3166745	149.6
88	Gm16_3099668	149.8
89	Gm16_2513346	157.8
90	Gm16_2405914	158.4
91	Gm16_1724337	163.9
92	Gm16_1755870	163.9
93	Gm16_1251545	165.3
94	Gm16_988233	167.6
95	Gm16_808425	169
	group	Gm17
1	Gm17_3627810	0
2	Gm17_4789679	0.4
3	Gm17_4967175	0.4
4	Gm17_3709542	0.7
5	Gm17_5294475	1
6	Gm17_4874297	1.4
7	Gm17_5042611	1.4
8	Gm17_4737388	1.4
9	Gm17_4039342	1.4
10	Gm17_3921833	2
11	Gm17_3938846	2
12	Gm17_3916734	2.2
13	Gm17_3929518	48.7
14	Gm17_3661007	65.6
15	Gm17_3654438	65.6
16	Gm17_3645396	65.8
17	Gm17_3567937	66.3
18	Gm17_3626998	66.5
19	Gm17_3640842	66.5
20	Gm17_3638295	67
21	Gm17_3526023	67.2
22	Gm17_3471845	68.1
23	Gm17_3363786	69
24	Gm17_3262535	69.9
25	Gm17_2845374	70.2
26	Gm17_3022523	70.4
27	Gm17_2572838	70.6
28	Gm17_2677644	70.6
29	Gm17_3127626	70.8
30	Gm17_2529426	71
31	Gm17_2853855	71
32	Gm17_2779109	71
33	Gm17_2361817	71.5
34	Gm17_2270297	71.9
35	Gm17_2004307	72.4
36	Gm17_1877014	72.8
37	Gm17_1615802	73.8
38	Gm17_1772695	73.8
39	Gm17_1797154	73.8
40	Gm17_1587282	74.8
41	Gm17_1549331	75.9
42	Gm17_1276576	87.8
43	Gm17_1268476	87.8
44	Gm17_1284282	89.2
45	Gm17_1312504	90.4
46	Gm17_1325301	91.2
47	Gm17_1348781	92.4
48	Gm17_9684872	125
49	Gm17_9608605	126.1
50	Gm17_9590152	127.4
51	Gm17_9278867	129.8
52	Gm17_9191781	131.1
53	Gm17_9114615	131.3
54	Gm17_9065734	131.5
55	Gm17_8956091	132.4
56	Gm17_8939133	133.1
57	Gm17_8891564	133.5
58	Gm17_8735403	133.7
59	Gm17_8595668	134.4
60	Gm17_8563621	135.4
61	Gm17_8449684	136.5
62	Gm17_8352493	136.7
63	Gm17_8270421	137.3
64	Gm17_8194356	138.2
65	Gm17_8010009	139.4
66	Gm17_8109237	139.4
67	Gm17_7887554	140.3
68	Gm17_7794179	141
69	Gm17_7756014	141.7
70	Gm17_6841753	147.8
71	Gm17_6778459	148.3
72	Gm17_3882060	164.2
73	Gm17_2327857	173.1
74	Gm17_2224271	173.8
75	Gm17_2161335	174.9
76	Gm17_534037	183.6
77	Gm17_361061	184.3
78	Gm17_714916	185.4
79	Gm17_794264	185.4
	group	Gm18
1	Gm18_7428216	0
2	Gm18_8353330	0.6
3	Gm18_7895324	0.8
4	Gm18_8132411	1.1
5	Gm18_7573213	1.5
6	Gm18_5961229	12.2
7	Gm18_5133882	18.2
8	Gm18_4979434	19.1
9	Gm18_3448045	39.6
10	Gm18_3353287	39.8
11	Gm18_3103376	40.5
12	Gm18_3169557	40.5
13	Gm18_3047836	41.4
14	Gm18_2788360	42.6
15	Gm18_2573163	43.5
16	Gm18_2438838	44.9
17	Gm18_2178121	48.6
18	Gm18_2103682	50
19	Gm18_1957770	51.4
20	Gm18_1788740	53
21	Gm18_1562162	53.7
22	Gm18_1235422	59.3
23	Gm18_1112389	60.1
24	Gm18_1056515	60.4
25	Gm18_963047	61.9
26	Gm18_879821	62.2
27	Gm18_747510	62.6
28	Gm18_580733	62.9
29	Gm18_347275	63.8
30	Gm18_200292	65.1
31	Gm18_1620585	72.7
32	Gm18_5091405	95.8
33	Gm18_7149340	95.8
34	Gm18_7012291	95.8
35	Gm18_5211730	96
36	Gm18_1856564	96
37	Gm18_1843770	96
38	Gm18_5194637	96
39	Gm18_8851746	96.2
40	Gm18_8937974	96.2
41	Gm18_2760770	96.5
42	Gm18_2104207	96.5
43	Gm18_2019921	96.5
44	Gm18_3569391	96.5
45	Gm18_3692965	96.5
46	Gm18_4767135	96.5
47	Gm18_4585494	96.5
48	Gm18_3216939	96.5
49	Gm18_2865993	96.5
50	Gm18_2429663	96.5
51	Gm18_3663703	96.5
52	Gm18_2236964	96.5
53	Gm18_2263637	96.5
54	Gm18_2187381	96.5
55	Gm18_4810011	96.5
56	Gm18_1934934	96.5
57	Gm18_2075647	96.5
58	Gm18_3825774	96.5
59	Gm18_3793478	96.5
60	Gm18_2377505	96.5
61	Gm18_2066458	96.5
62	Gm18_3440176	96.5
63	Gm18_3415803	96.5
64	Gm18_3311276	96.5
65	Gm18_3183826	96.5
66	Gm18_3052100	96.5
67	Gm18_2001635	96.5
68	Gm18_2063641	96.5
69	Gm18_2020823	96.5
70	Gm18_5206950	96.7
71	Gm18_5101225	96.7
72	Gm18_9886770	96.7
73	Gm18_8448247	96.8
74	Gm18_7233159	97
75	Gm18_7719346	97
76	Gm18_6909361	97
77	Gm18_6697094	97
78	Gm18_6636054	97
79	Gm18_6584445	97
80	Gm18_6764775	97
81	Gm18_5703710	97.2
82	Gm18_5722720	97.3
83	Gm18_1865095	97.3
84	Gm18_2167737	97.3
85	Gm18_1966659	98
86	Gm18_2215282	99
87	Gm18_4608185	102.1
88	Gm18_4776214	102.3
89	Gm18_4738098	102.3
90	Gm18_4641618	102.3
91	Gm18_4794618	102.3
92	Gm18_4743349	102.3
93	Gm18_4787806	102.6
94	Gm18_4629886	102.6
95	Gm18_4887626	103
96	Gm18_4901674	103.2
97	Gm18_4898899	103.2
98	Gm18_4887205	103.2
99	Gm18_4855178	103.2
100	Gm18_4914852	103.2
101	Gm18_4919072	103.2
102	Gm18_4929875	103.2
103	Gm18_4937567	103.2
104	Gm18_5011050	103.5
105	Gm18_5121488	106.8
106	Gm18_5140398	107
107	Gm18_5245963	107.7
108	Gm18_5231575	107.9
109	Gm18_5186728	108.6
110	Gm18_5255541	109.5
111	Gm18_5314735	112.2
112	Gm18_5362746	114.9
113	Gm18_5376245	115.1
114	Gm18_5381009	115.5
115	Gm18_5368201	115.5
116	Gm18_5345772	115.5
117	Gm18_5342514	115.5
118	Gm18_5357405	115.5
119	Gm18_5402159	116.5
120	Gm18_5609714	130.9
121	Gm18_5622661	131.7
122	Gm18_5630062	132.4
123	Gm18_5671315	132.9
124	Gm18_5657171	132.9
125	Gm18_5648652	133.1
126	Gm18_5654820	133.3
127	Gm18_5683903	133.9
128	Gm18_5712609	135.2
129	Gm18_5751710	139
130	Gm18_5758373	139.5
131	Gm18_5828793	140.6
132	Gm18_5852153	141.2
133	Gm18_5858882	141.5
134	Gm18_5866346	141.7
135	Gm18_5880694	143.2
136	Gm18_5933141	146.9
137	Gm18_5940676	148
138	Gm18_5954335	149.7
139	Gm18_5960011	150.2
140	Gm18_5977455	150.2
141	Gm18_5988747	150.9
142	Gm18_5983061	151.1
143	Gm18_6014441	151.6
144	Gm18_6027866	153.7
	group	Gm19
1	Gm19_493714	0
2	Gm19_549103	0.2
3	Gm19_427448	1.5
4	Gm19_116338	2.9
5	Gm19_772538	5.9
6	Gm19_735572	6.2
7	Gm19_686900	6.2
8	Gm19_823640	7
9	Gm19_885858	8.5
10	Gm19_939098	9.5
11	Gm19_1296583	13.8
12	Gm19_1420943	14.2
13	Gm19_1333661	14.4
14	Gm19_1811142	17.3
15	Gm19_1974292	18.2
16	Gm19_1954907	18.2
17	Gm19_2067992	18.4
18	Gm19_2221028	19.9
19	Gm19_3343257	25.4
20	Gm19_6476616	31.9
21	Gm19_8197899	32.3
22	Gm19_8154523	32.3
23	Gm19_7350768	32.6
24	Gm19_7386845	32.6
25	Gm19_8463500	33.4
26	Gm19_1425960	33.8
27	Gm19_2284781	33.8
28	Gm19_2329720	33.8
29	Gm19_2252841	33.8
30	Gm19_9513765	33.8
31	Gm19_2400734	33.8
32	Gm19_2088499	33.8
33	Gm19_1291552	33.8
34	Gm19_1030929	33.8
35	Gm19_8622769	33.8
36	Gm19_3010363	35.3
37	Gm19_1266598	36.8
38	Gm19_1049707	36.8
39	Gm19_1115495	36.8
40	Gm19_8799077	36.8
41	Gm19_2688286	36.8
42	Gm19_1807374	36.8
43	Gm19_8641214	36.8
44	Gm19_8723573	36.8
45	Gm19_1243799	36.8
46	Gm19_2552468	36.8
47	Gm19_2728388	36.8
48	Gm19_2228190	36.8
49	Gm19_1713092	36.8
50	Gm19_1622241	36.8
51	Gm19_2647335	36.8
52	Gm19_1900155	36.8
53	Gm19_1198484	36.8
54	Gm19_1934361	36.8
55	Gm19_1742226	36.8
56	Gm19_9978735	36.8
57	Gm19_3793235	88.6
58	Gm19_4134332	88.6
59	Gm19_4962918	88.6
60	Gm19_4949777	88.6
61	Gm19_4926115	88.6
62	Gm19_4119254	88.6
63	Gm19_3524040	88.8
64	Gm19_3544967	88.8
65	Gm19_3627658	88.8
66	Gm19_3574491	88.8
67	Gm19_3492489	88.8
68	Gm19_3484038	88.8
69	Gm19_3624205	88.8
70	Gm19_3384788	89
71	Gm19_3911485	89.2
72	Gm19_3815963	89.2
73	Gm19_3840267	89.2
74	Gm19_3823921	89.2
75	Gm19_3400681	89.3
76	Gm19_3415647	89.3
77	Gm19_3432076	89.3
78	Gm19_3433999	89.3
79	Gm19_3424397	89.3
80	Gm19_3535809	89.5
81	Gm19_3637844	89.5
82	Gm19_3500790	89.5
83	Gm19_3468756	89.5
84	Gm19_3554992	89.5
85	Gm19_3597917	89.5
86	Gm19_3631378	89.5
87	Gm19_3528452	89.5
88	Gm19_4895779	89.9
89	Gm19_4978600	89.9
90	Gm19_3915132	90
91	Gm19_3789399	90
92	Gm19_4544125	108.9
93	Gm19_4552537	109.5
94	Gm19_4536193	110
95	Gm19_4525579	110.9
96	Gm19_4515218	111
97	Gm19_4520980	111.6
98	Gm19_4500082	112.3
99	Gm19_4506224	112.3
100	Gm19_4480287	113.5
101	Gm19_4476151	113.9
102	Gm19_4437719	116.4
103	Gm19_4431184	116.6
104	Gm19_4387427	117
105	Gm19_4311785	117
106	Gm19_4367856	117
107	Gm19_4281286	117
108	Gm19_4335674	117
109	Gm19_4301322	117.3
[truncated: 98 more rows]
