# Supplementary material for: Genomic regions and candidate genes associated with seed nitrogen, phosphorus, and sulfur accumulation identified in the soybean ‘Forrest’ by ‘Williams 82’ RIL population
Source: PLoS One. 2025 Sep 3;20(9):e0331214. doi: 10.1371/journal.pone.0331214 (PMC12407463; doi:10.1371/journal.pone.0331214)
Supplement: S3 File — (XLSX) [file pone.0331214.s003.xlsx]

## Sheet: QTL-2020
S3_File. QTL for 2020 and genetic map.
Trait	QTL	Chromosome	Marker	Position (cM)	LOD	R2	Additive effect
N2020		1	1	0.01	128.715	0.785214	14.7253
N2020		1	8	12.11	112.671	0.78521	14.7248
N2020		1	8	10.11	112.377	0.785211	14.7249
N2020		1	8	14.11	112.226	0.785209	14.7248
N2020		1	8	16.11	111.597	0.786206	14.5732
N2020		1	8	8.11	110.865	0.785211	14.725
N2020		1	8	18.11	110.342	0.786206	14.5732
N2020		1	8	20.11	108.802	0.786207	14.5732
N2020		1	8	6.11	107.04	0.785212	14.7251
N2020		1	8	22.11	107.02	0.786207	14.5732
N2020		1	8	24.11	105.012	0.786207	14.5732
N2020		1	7	1.71	102.84	0.768951	-14.5074
N2020		1	8	26.11	102.772	0.786207	14.5732
N2020		4	19	16.51	96.9828	0.483747	14.911
N2020		4	19	18.51	96.4347	0.483746	14.911
N2020		4	19	20.51	95.4575	0.483747	14.911
N2020		4	19	22.51	94.1852	0.483747	14.911
N2020		4	19	24.51	92.6984	0.483747	14.911
N2020		4	19	26.51	91.0457	0.483746	14.911
N2020		4	19	28.51	89.2549	0.483746	14.911
N2020		10	99	202.01	47.8802	0.420511	-13.2022
N2020		10	99	200.01	46.0167	0.42051	-13.2022
N2020		4	18	5.41	45.0612	0.458527	14.0862
N2020		10	99	198.01	43.9897	0.42051	-13.2022
N2020		10	99	196.01	41.8188	0.420511	-13.2022
N2020		16	34	4.51	34.5718	0.389681	-11.1273
N2020		16	34	6.51	34.3993	0.389758	-11.1207
N2020		16	34	8.51	32.9605	0.389767	-11.1133
N2020		16	34	2.51	31.525	0.389343	-11.132
N2020		16	34	10.51	30.8588	0.389746	-11.1052
N2020		16	34	12.51	28.3518	0.38971	-11.0963
N2020		16	34	14.51	25.5644	0.389662	-11.0866
N2020		6	3	40.71	25.5318	0.375669	-11.131
N2020		6	3	42.71	25.4047	0.375654	-11.1306
N2020		6	3	38.71	24.7473	0.37567	-11.1309
N2020		6	3	44.71	23.5179	0.375604	-11.1292
N2020		6	3	36.71	23.4068	0.375663	-11.1306
N2020		16	34	16.51	22.5576	0.389605	-11.076
N2020		6	3	34.71	21.683	0.375652	-11.1302
N2020		6	3	32.71	19.6615	0.375638	-11.1297
N2020		16	34	18.51	19.355	0.38954	-11.0645
N2020		6	3	30.71	17.3778	0.37562	-11.1291
N2020		6	3	46.71	16.9652	0.375405	-11.1235
N2020		16	34	20.51	15.9548	0.389468	-11.0522
N2020		6	8	56.41	15.4702	0.364287	-10.8032
N2020		6	8	54.41	14.8261	0.359979	-10.6552
N2020		6	8	58.41	14.2231	0.370538	-10.9478
N2020		1	6	1.61	14.0913	0.20644	-9.98207
N2020		17	5	1.01	7.56123	0.071416	12.0415
N2020		17	4	0.71	3.39899	0.032417	6.65787
N2020		16	27	0.41	3.04648	0.027149	-7.21179
N2020		6	5	48.81	2.40885	0.02089	-2.74208
N2020		6	8	52.41	2.26629	0.045222	-3.3971
N2020		17	3	0.41	2.15798	0.020999	4.76428
N2020		6	8	50.41	1.99701	0.017411	-2.30508
N2020		17	9	1.41	1.95607	0.019457	7.59653
N2020		4	66	182.31	1.85391	0.025121	1.86314
N2020		4	66	184.31	1.83771	0.025887	1.90194
N2020		4	66	180.31	1.81731	0.023038	1.77612
N2020		6	7	50.01	1.76833	0.015879	-2.38413
N2020		4	66	186.31	1.76328	0.025113	1.88617
N2020		4	66	178.31	1.73632	0.019925	1.64574
N2020		13	112	191.11	1.70214	0.022063	-1.71211
N2020		6	4	48.51	1.67985	0.015297	-2.44399
N2020		13	112	193.11	1.67304	0.022838	-1.73962
N2020		4	70	213.91	1.66333	0.014199	-1.34255
N2020		13	112	189.11	1.64456	0.019558	-1.6148
N2020		4	66	188.31	1.62907	0.022636	1.80596
N2020		4	66	176.31	1.62307	0.016196	1.47967
N2020		6	6	49.51	1.5818	0.013797	-2.23658
N2020		13	112	195.11	1.54814	0.021554	-1.68843
N2020		13	92	161.21	1.53276	0.012752	-1.26861
N2020		13	112	187.11	1.51767	0.015669	-1.44855
N2020		4	66	174.31	1.49368	0.012431	1.29395
N2020		13	109	184.61	1.47909	0.012291	-1.2688
N2020		13	108	183.81	1.45039	0.012056	-1.25126
N2020		4	66	190.31	1.44157	0.018498	1.64991
N2020		13	110	184.91	1.43296	0.011911	-1.2583
N2020		4	60	167.61	1.42459	0.011853	1.25884
N2020		4	69	212.81	1.40782	0.013391	-1.30257
N2020		17	1	0.01	1.38939	0.013446	3.68709
N2020		1	54	112.41	1.38204	0.011522	-1.21159
N2020		13	100	175.41	1.35565	0.011334	-1.19212
N2020		13	112	185.11	1.35257	0.011263	-1.2314
N2020		4	61	168.01	1.34604	0.011268	1.23225
N2020		13	112	197.11	1.33073	0.0178	-1.53363
N2020		1	70	122.01	1.3191	0.010978	-1.2171
N2020		13	95	169.21	1.30858	0.01089	-1.20371
N2020		1	58	115.11	1.29766	0.010799	-1.18458
N2020		13	99	174.71	1.29383	0.011121	-1.18175
N2020		1	60	118.41	1.27341	0.010599	-1.17051
N2020		1	59	115.71	1.27041	0.010587	-1.15985
N2020		16	46	71.61	1.25787	0.013375	-1.33252
N2020		1	59	117.71	1.25369	0.011304	-1.19973
N2020		16	46	73.61	1.25084	0.012239	-1.27354
N2020		13	98	172.31	1.24899	0.010397	-1.14413
N2020		13	94	168.81	1.24551	0.010535	-1.1558
N2020		4	65	172.41	1.23774	0.010586	1.17631
N2020		16	46	69.61	1.23646	0.013781	-1.35405
N2020		13	96	170.21	1.22795	0.010241	-1.18549
N2020		4	66	192.31	1.22274	0.013385	1.4223
N2020		4	58	166.01	1.21861	0.010149	1.17013
N2020		13	99	172.71	1.21837	0.010148	-1.13105
N2020		16	46	75.61	1.2178	0.01052	-1.17981
N2020		12	2	0.71	1.21501	0.010122	-1.15163
N2020		1	61	118.61	1.19194	0.009926	-1.14777
N2020		16	46	67.61	1.18862	0.013477	-1.34085
N2020		12	1	0.01	1.17019	0.009748	-1.11973
N2020		13	93	161.81	1.15091	0.009601	-1.09979
N2020		1	62	118.71	1.14853	0.009568	-1.12715
N2020		15	83	210.01	1.14644	0.009559	1.09635
N2020		4	62	168.51	1.13974	0.009501	1.12627
N2020		13	93	163.81	1.13519	0.010204	-1.14008
N2020		12	8	6.21	1.13458	0.009457	-1.13753
N2020		13	94	166.81	1.13376	0.009948	-1.12563
N2020		16	46	65.61	1.11903	0.012573	-1.29735
N2020		1	65	120.91	1.11746	0.009311	-1.09739
N2020		16	49	76.31	1.10444	0.009209	-1.1176
N2020		13	120	213.21	1.09688	0.009153	-1.13937
N2020		1	67	121.11	1.09195	0.009101	-1.07229
N2020		4	57	165.61	1.08787	0.009089	1.10486
N2020		1	68	121.51	1.08699	0.009061	-1.07007
N2020		15	81	208.51	1.08673	0.01013	1.13416
N2020		7	68	152.21	1.08467	0.009044	1.12278
N2020		4	59	166.71	1.08385	0.009063	1.09206
N2020		15	81	206.51	1.0807	0.011627	1.21515
N2020		13	118	211.81	1.08037	0.009012	-1.10799
N2020		1	64	120.41	1.07644	0.008975	-1.079
N2020		13	97	171.81	1.0749	0.008962	-1.10827
N2020		1	63	118.91	1.07151	0.008933	-1.06855
N2020		15	81	204.51	1.07078	0.013163	1.29313
N2020		3	62	75.31	1.06932	0.008922	1.08307
N2020		6	8	60.41	1.06247	0.024612	-2.09804
N2020		3	62	77.31	1.06047	0.01041	1.16801
N2020		13	112	199.11	1.0583	0.012096	-1.26429
N2020		15	81	202.51	1.05607	0.014658	1.36489
N2020		3	69	108.41	1.05519	0.014371	1.35308
N2020		13	91	160.71	1.05474	0.008869	-1.06793
N2020		13	117	211.61	1.0441	0.008705	-1.08714
N2020		12	3	2.41	1.03927	0.008669	-1.0853
N2020		15	81	200.51	1.03586	0.016023	1.42738
N2020		3	69	110.41	1.03518	0.014178	1.34641
N2020		16	46	63.61	1.03373	0.01122	-1.22833
N2020		3	69	106.41	1.03235	0.013433	1.30651
N2020		2	88	207.61	1.02946	0.008612	1.06874
N2020		16	70	120.31	1.01705	0.008484	-1.08147
N2020		16	34	22.51	1.01214	0.080861	-3.371
N2020		15	81	198.51	1.00975	0.017177	1.47828
N2020		4	66	194.31	1.00818	0.008735	1.16829
N2020		16	47	76.11	1.00573	0.008387	-1.04251
N2020		3	57	72.61	1.00155	0.008353	1.04863
N2020		3	62	79.31	0.997393	0.010959	1.19712
N2020		7	70	156.31	0.995771	0.008541	1.08351
N2020		7	71	157.01	0.992283	0.008279	1.07016
N2020		12	6	6.01	0.990844	0.008264	-1.05341
N2020		3	58	73.01	0.988087	0.008246	1.04181
N2020		1	72	122.51	0.987516	0.008238	-1.02483
N2020		1	71	122.41	0.983999	0.008209	-1.02463
N2020		15	81	196.51	0.977748	0.018061	1.51629
N2020		1	73	123.21	0.976353	0.008144	-1.01364
N2020		3	69	112.41	0.974651	0.012901	1.28738
N2020		4	65	170.41	0.971692	0.008112	1.02467
N2020		3	69	104.41	0.971379	0.011508	1.2083
N2020		12	4	3.41	0.970459	0.008098	-1.05418
N2020		1	74	123.61	0.964962	0.00805	-1.00776
N2020		13	106	182.71	0.963725	0.008074	-1.02049
N2020		13	94	164.81	0.956062	0.007981	-1.01432
N2020		13	115	209.41	0.955022	0.008216	-1.06142
N2020		4	64	169.71	0.949204	0.007922	1.0123
N2020		2	89	207.71	0.946514	0.007898	1.02494
N2020		4	63	169.31	0.944777	0.007883	1.00932
N2020		7	77	161.01	0.942055	0.007883	1.03455
N2020		15	81	194.51	0.940195	0.018639	1.54082
N2020		16	46	61.61	0.939312	0.009595	-1.13922
N2020		13	116	210.71	0.932898	0.007813	-1.04061
N2020		2	88	205.61	0.930278	0.008157	1.03876
N2020		7	74	160.51	0.928589	0.007787	1.0004
N2020		2	90	208.71	0.928538	0.007749	0.991961
N2020		13	103	176.01	0.928233	0.007747	-0.993749
N2020		1	53	111.71	0.919305	0.007718	-0.989944
N2020		3	56	71.51	0.919174	0.008544	1.07385
N2020		2	91	209.21	0.914044	0.007631	0.992029
N2020		13	102	175.61	0.906743	0.007569	-0.974299
N2020		13	115	207.41	0.904493	0.00795	-1.03578
N2020		1	52	110.11	0.903676	0.007544	-0.993328
N2020		1	55	112.81	0.901771	0.007528	-0.978141
N2020		15	81	192.51	0.89771	0.018898	1.55195
N2020		4	69	210.81	0.897232	0.009285	-1.08686
N2020		11	70	86.31	0.892926	0.015852	-1.44071
N2020		11	70	84.31	0.8912	0.014154	-1.36195
N2020		3	69	102.41	0.884828	0.009022	1.06955
N2020		11	70	88.31	0.883989	0.017169	-1.4989
N2020		3	69	114.41	0.882599	0.010777	1.18019
N2020		11	70	82.31	0.881028	0.012237	-1.26716
N2020		1	47	109.91	0.874944	0.007381	-0.978682
N2020		3	62	81.31	0.874731	0.010232	1.156
N2020		4	56	165.31	0.874276	0.007301	0.971666
N2020		11	70	80.31	0.865284	0.010298	-1.1633
N2020		11	70	90.31	0.86318	0.018005	-1.53465
N2020		3	56	69.51	0.859179	0.009758	1.15464
N2020		2	92	214.31	0.856758	0.009283	1.08953
N2020		3	59	73.71	0.854908	0.007165	0.965691
N2020		2	92	212.31	0.851923	0.008209	1.02467
N2020		15	81	190.51	0.851078	0.018839	1.55004
N2020		7	71	159.01	0.849648	0.007225	0.986883
N2020		4	55	164.71	0.8493	0.007098	0.958001
N2020		11	70	78.31	0.846838	0.008501	-1.05798
N2020		13	115	205.41	0.843842	0.007342	-0.989597
N2020		16	46	59.61	0.842306	0.007885	-1.03647
N2020		2	92	216.31	0.841635	0.009979	1.12957
N2020		1	56	113.51	0.839375	0.00703	-0.981203
N2020		2	92	210.31	0.832528	0.006959	0.943649
N2020		11	70	92.31	0.830281	0.018315	-1.54766
N2020		11	70	76.31	0.827971	0.006941	-0.957201
N2020		1	75	125.81	0.824539	0.007924	-1.01745
N2020		1	44	107.71	0.823892	0.006884	-0.966685
N2020		16	75	129.41	0.823425	0.00688	-0.965398
N2020		1	75	127.81	0.822725	0.008922	-1.07914
N2020		16	71	121.31	0.822061	0.00687	-0.96947
N2020		1	75	123.81	0.820121	0.006855	-0.946827
N2020		1	47	107.91	0.81533	0.006813	-0.942351
N2020		13	105	180.91	0.814149	0.006802	-0.941101
N2020		1	75	129.81	0.812788	0.00975	-1.1277
N2020		16	76	129.61	0.808884	0.006762	-0.955929
N2020		4	54	163.81	0.80794	0.006761	0.939935
N2020		12	5	4.71	0.807266	0.006745	-0.963803
N2020		13	103	178.01	0.806203	0.006852	-0.936528
N2020		13	112	201.11	0.804227	0.007023	-0.963998
N2020		2	92	218.31	0.802762	0.01012	1.13757
N2020		16	42	56.51	0.801937	0.0067	-0.954948
N2020		15	81	188.51	0.801161	0.018478	1.53557
N2020		13	114	202.31	0.79763	0.006664	-0.939816
N2020		7	66	151.01	0.796706	0.006667	0.955702
N2020		13	113	201.41	0.794641	0.006647	-0.937638
N2020		1	75	131.81	0.793319	0.010321	-1.15992
N2020		3	69	100.41	0.790025	0.006607	0.915385
N2020		16	49	78.31	0.786691	0.007069	-0.978979
N2020		11	70	94.31	0.785873	0.018091	-1.5381
N2020		16	44	57.41	0.778793	0.006508	-0.940735
N2020		20	5	2.51	0.778784	0.006509	0.921951
N2020		12	9	6.51	0.778727	0.006511	-0.921606
N2020		16	74	127.51	0.778572	0.006624	-0.949442
N2020		13	115	203.41	0.776915	0.006493	-0.927181
N2020		3	69	116.41	0.773792	0.008278	1.03813
N2020		3	56	67.51	0.769962	0.010721	1.22086
N2020		2	85	200.21	0.769155	0.006432	0.918854
N2020		16	43	57.11	0.767287	0.006411	-0.922972
N2020		7	72	160.11	0.765761	0.006398	0.924047
N2020		1	75	133.81	0.763533	0.010568	-1.1735
N2020		2	88	203.61	0.763408	0.006383	0.918071
N2020		2	67	174.41	0.762425	0.006372	0.911781
N2020		7	51	110.81	0.760037	0.006357	0.913037
N2020		2	87	203.51	0.75358	0.006306	0.897232
N2020		16	74	125.51	0.750152	0.00627	-0.925584
N2020		15	81	186.51	0.74884	0.017833	1.50902
N2020		16	46	57.61	0.748457	0.006258	-0.927511
N2020		8	20	51.11	0.745538	0.009304	-1.1197
N2020		8	20	49.11	0.743422	0.010209	-1.17168
N2020		7	63	148.11	0.743384	0.006462	0.964276
N2020		7	64	148.61	0.743363	0.006225	0.931641
N2020		12	9	8.51	0.74031	0.007195	-0.966017
N2020		2	92	220.31	0.739153	0.009595	1.10783
N2020		3	68	100.11	0.733673	0.006132	0.88623
N2020		14	16	53.31	0.733213	0.006128	0.882911
N2020		16	41	56.01	0.732153	0.006121	-0.917348
N2020		11	70	96.31	0.731146	0.017343	-1.50606
N2020		18	133	141.51	0.729706	0.006099	-0.905509
N2020		4	47	156.81	0.726723	0.006075	0.888148
N2020		6	8	62.41	0.725352	0.014198	-1.55183
N2020		14	17	53.51	0.724745	0.006058	0.877804
N2020		1	75	135.81	0.723341	0.010451	-1.16679
N2020		8	20	53.11	0.72179	0.00783	-1.02873
N2020		14	7	39.71	0.720648	0.007482	0.992654
N2020		16	73	124.51	0.714554	0.005981	-0.881397
N2020		14	7	37.71	0.712759	0.007237	0.975226
N2020		17	41	75.91	0.70946	0.005936	-0.879908
N2020		8	20	47.11	0.709337	0.010254	-1.17348
N2020		3	73	124.81	0.707969	0.005923	0.87846
N2020		13	119	212.71	0.707534	0.005934	-0.900477
N2020		2	67	176.41	0.704508	0.005996	0.886758
N2020		14	7	41.71	0.702646	0.007148	0.971649
N2020		17	34	71.91	0.701919	0.005869	-0.872673
N2020		3	62	83.31	0.701781	0.008167	1.03254
N2020		18	134	141.71	0.700549	0.005857	-0.88708
N2020		7	80	163.41	0.699234	0.005846	0.878811
N2020		17	35	72.41	0.696404	0.005822	-0.868543
N2020		15	81	184.51	0.694986	0.01693	1.4708
N2020		12	61	179.41	0.6931	0.005795	-1.10291
N2020		5	130	103.21	0.69197	0.005802	0.865344
N2020		7	49	110.31	0.691793	0.005912	0.890464
N2020		12	9	10.51	0.691577	0.007739	-0.999461
N2020		2	87	201.51	0.690921	0.005778	0.854015
N2020		7	78	161.41	0.690484	0.005773	0.890673
N2020		16	34	24.51	0.690422	0.050863	-2.61935
N2020		7	81	164.01	0.689979	0.005769	0.862285
N2020		3	70	121.11	0.684376	0.006094	0.894793
N2020		3	67	98.91	0.683803	0.006045	0.878773
N2020		8	20	55.11	0.682186	0.006186	-0.916248
N2020		7	84	165.91	0.681248	0.005703	0.867222
N2020		13	104	179.51	0.681241	0.005701	-0.857184
N2020		14	7	35.71	0.679593	0.006435	0.918991
N2020		3	70	123.11	0.677446	0.005923	0.880994
N2020		7	83	165.21	0.673963	0.005636	0.864273
N2020		1	75	137.81	0.673423	0.00995	-1.13837
N2020		11	70	98.31	0.667839	0.016099	-1.45121
N2020		5	131	103.41	0.666905	0.005577	0.849258
N2020		3	69	118.41	0.664559	0.005954	0.884358
N2020		17	36	72.81	0.663944	0.005553	-0.847174
N2020		14	7	43.71	0.662406	0.006334	0.916369
N2020		7	63	146.11	0.662143	0.006486	0.951887
N2020		4	46	153.61	0.661183	0.006224	0.905413
N2020		14	12	51.81	0.660696	0.005525	0.840539
N2020		4	48	157.81	0.659763	0.005524	0.838993
N2020		5	132	104.31	0.657576	0.005502	0.847734
N2020		2	92	222.31	0.653831	0.008404	1.03704
N2020		2	84	198.71	0.653642	0.005467	0.847889
N2020		4	53	162.61	0.653478	0.005466	0.846553
N2020		4	46	151.61	0.649877	0.00544	0.850683
N2020		3	70	119.11	0.649379	0.005434	0.846802
N2020		2	68	177.81	0.649121	0.005456	0.848654
N2020		14	11	50.41	0.646818	0.005767	0.856003
N2020		15	83	212.01	0.645822	0.005594	0.838097
N2020		18	6	12.21	0.645197	0.005404	0.843255
N2020		8	20	45.11	0.643574	0.009348	-1.12014
N2020		15	81	182.51	0.64045	0.015799	1.42129
N2020		1	42	105.91	0.639798	0.00555	-0.85262
N2020		3	56	65.51	0.639534	0.010932	1.24706
N2020		4	52	162.21	0.639381	0.005349	0.837422
N2020		14	18	54.71	0.639165	0.005346	0.823679
N2020		7	101	190.71	0.638032	0.005345	0.82629
N2020		2	123	237.51	0.635216	0.005315	0.81779
N2020		12	9	12.51	0.631102	0.008042	-1.01677
N2020		16	71	123.31	0.628779	0.005427	-0.860481
N2020		2	86	200.81	0.628398	0.005256	0.821773
N2020		6	58	174.61	0.627817	0.005253	0.814622
N2020		16	40	55.61	0.627001	0.005328	-0.866489
N2020		14	7	33.71	0.626609	0.005245	0.829504
N2020		14	19	54.91	0.625522	0.005236	0.815531
N2020		13	121	214.21	0.624985	0.00523	-0.858259
N2020		14	14	53.11	0.624522	0.005224	0.814924
N2020		3	61	74.11	0.617798	0.005177	0.819873
N2020		1	75	139.81	0.615366	0.009082	-1.08752
N2020		12	47	146.41	0.613848	0.00514	-0.814667
N2020		3	72	124.51	0.613664	0.005141	0.819766
N2020		7	70	154.31	0.612208	0.005126	0.837357
N2020		6	54	173.01	0.611451	0.005117	0.815814
N2020		14	13	52.21	0.609944	0.005104	0.810312
N2020		2	124	238.81	0.60917	0.005103	0.799974
N2020		7	82	164.31	0.608984	0.005095	0.810904
N2020		14	7	45.71	0.606823	0.005237	0.835153
N2020		10	70	109.21	0.606028	0.005071	-0.805925
N2020		7	75	160.71	0.604399	0.005058	0.807222
N2020		16	72	123.61	0.603902	0.005054	-0.81104
N2020		7	65	150.21	0.603881	0.005054	0.825802
N2020		7	76	160.91	0.603226	0.005166	0.824608
N2020		11	70	100.31	0.598282	0.014409	-1.37319
N2020		2	120	236.61	0.598201	0.005005	0.792059
N2020		2	122	237.01	0.597512	0.005	0.793791
N2020		17	41	77.91	0.596335	0.005947	-0.879145
N2020		7	69	153.41	0.595678	0.004984	0.829277
N2020		19	17	18.41	0.594354	0.004978	0.816032
N2020		5	132	106.31	0.591951	0.00559	0.853213
N2020		6	55	173.71	0.591542	0.00495	0.800764
N2020		13	89	159.51	0.591018	0.004958	-0.805534
N2020		2	119	236.51	0.590993	0.00495	0.789112
N2020		4	46	155.61	0.589553	0.005481	0.8487
N2020		18	5	11.51	0.58897	0.005148	0.824267
N2020		2	114	234.81	0.588483	0.004925	0.791606
N2020		12	62	179.71	0.586321	0.004939	-1.00483
N2020		15	81	180.51	0.586071	0.014476	1.36096
N2020		19	16	18.21	0.585321	0.004897	0.809494
N2020		2	115	235.21	0.584607	0.004892	0.783053
N2020		6	56	174.11	0.584517	0.004891	0.788043
N2020		2	66	172.81	0.584016	0.004888	0.785103
N2020		2	118	236.11	0.579249	0.004848	0.789092
N2020		14	19	56.91	0.576087	0.005528	0.83735
N2020		7	79	162.11	0.575383	0.004816	0.816863
N2020		6	63	180.91	0.570324	0.004774	0.803661
N2020		3	60	73.91	0.569597	0.004767	0.786569
N2020		6	60	177.11	0.566624	0.004753	0.77852
N2020		7	63	144.11	0.565667	0.005948	0.901818
N2020		6	57	174.31	0.565194	0.004731	0.775296
N2020		1	41	103.01	0.564815	0.004728	-0.780894
N2020		13	88	159.11	0.562847	0.004711	-0.78705
N2020		14	8	46.21	0.561052	0.004696	0.791937
N2020		16	88	149.81	0.558491	0.004678	0.792279
N2020		12	9	14.51	0.55817	0.007992	-1.01193
N2020		2	117	235.91	0.558075	0.004671	0.773106
N2020		13	87	158.71	0.558042	0.004675	-0.787638
N2020		2	92	224.31	0.554693	0.006723	0.927825
N2020		7	46	106.41	0.553904	0.004976	0.815591
N2020		8	20	43.11	0.553791	0.007651	-1.01344
N2020		3	67	96.91	0.553532	0.005225	0.817419
N2020		15	84	212.31	0.552924	0.004628	0.771388
N2020		1	75	141.81	0.551794	0.007911	-1.01498
N2020		2	112	234.31	0.551592	0.004617	0.770403
N2020		14	10	47.51	0.551219	0.004614	0.769648
N2020		12	47	148.41	0.550811	0.005542	-0.843185
N2020		1	40	102.41	0.549761	0.004603	-0.775575
N2020		2	116	235.61	0.549082	0.004596	0.760323
N2020		17	39	73.81	0.548735	0.004597	-0.770836
N2020		10	67	107.41	0.546967	0.004579	-0.772388
N2020		16	85	148.71	0.546882	0.004578	0.794334
N2020		16	86	149.21	0.544597	0.004558	0.794234
N2020		4	39	146.61	0.543561	0.004617	0.77154
N2020		17	77	184.31	0.543353	0.004552	0.768474
N2020		2	65	172.01	0.542544	0.004543	0.759862
N2020		14	11	48.41	0.541758	0.004538	0.759568
N2020		6	60	179.11	0.53964	0.004566	0.774684
N2020		16	50	79.61	0.537486	0.004503	-0.782338
N2020		20	28	80.51	0.536993	0.004496	-0.765097
N2020		20	5	4.51	0.535242	0.004656	0.777952
N2020		11	69	76.21	0.533895	0.004505	-0.776006
N2020		15	81	178.51	0.53269	0.013007	1.29056
N2020		2	83	198.01	0.532664	0.004465	0.763919
N2020		6	62	180.11	0.531886	0.004453	0.784371
N2020		7	47	107.41	0.531193	0.004448	0.774445
N2020		2	127	242.81	0.529119	0.004436	0.754426
N2020		13	85	156.91	0.528375	0.004426	-0.761664
N2020		15	86	213.81	0.526015	0.004408	0.746587
N2020		11	70	102.31	0.525477	0.012366	-1.27242
N2020		6	3	28.71	0.525472	0.105938	-4.1391
N2020		20	20	39.01	0.524047	0.004392	-0.771005
N2020		5	128	100.51	0.523461	0.004572	0.768089
N2020		5	24	22.61	0.522066	0.004373	0.748338
N2020		17	76	183.61	0.519121	0.004346	0.748294
N2020		5	132	108.31	0.517685	0.005432	0.840736
N2020		14	19	58.91	0.517128	0.00563	0.844735
N2020		6	59	175.51	0.517086	0.00433	0.744282
N2020		16	66	115.21	0.516492	0.004325	-0.754296
N2020		14	9	46.61	0.515273	0.004314	0.751881
N2020		20	4	1.61	0.513761	0.004311	0.751741
N2020		18	5	9.51	0.512461	0.004917	0.804618
N2020		7	56	114.91	0.510661	0.004278	0.752327
N2020		16	34	0.51	0.510006	0.004643	-1.92165
N2020		3	62	85.31	0.509312	0.00532	0.833596
N2020		10	73	115.31	0.509129	0.004265	-0.741049
N2020		13	86	157.81	0.50791	0.004254	-0.750505
N2020		10	72	114.51	0.507545	0.004593	-0.768568
N2020		12	46	145.21	0.506231	0.00435	-0.74752
N2020		2	127	244.81	0.50566	0.004622	0.769231
N2020		7	101	192.71	0.505189	0.004685	0.769628
N2020		7	48	107.61	0.503843	0.004224	0.753823
N2020		16	34	26.51	0.503651	0.032492	-2.06823
N2020		2	64	170.61	0.502544	0.004352	0.745165
N2020		2	111	233.31	0.499598	0.004186	0.72542
N2020		7	98	187.91	0.49953	0.004504	0.77932
N2020		6	61	179.81	0.498487	0.004174	0.745127
N2020		4	45	151.51	0.497026	0.004164	0.737739
N2020		10	69	107.51	0.495588	0.00415	-0.738452
N2020		20	27	80.01	0.493688	0.004134	-0.732946
N2020		7	85	166.71	0.491925	0.004125	0.731446
N2020		10	71	110.71	0.491378	0.004115	-0.725857
N2020		5	129	101.91	0.489412	0.004105	0.72827
N2020		4	42	149.61	0.489352	0.004102	0.723079
N2020		1	75	143.81	0.486297	0.006558	-0.924179
N2020		7	55	113.41	0.485348	0.004065	0.732492
N2020		15	81	176.51	0.481143	0.011448	1.21127
N2020		14	5	33.31	0.480217	0.004021	0.713594
N2020		7	57	115.21	0.478917	0.004013	0.735212
N2020		4	39	144.61	0.477551	0.004663	0.77449
N2020		17	28	70.61	0.477465	0.003999	-0.72335
N2020		8	14	13.61	0.47708	0.004016	-0.718012
N2020		6	8	64.41	0.476324	0.007808	-1.12838
N2020		3	80	130.91	0.475973	0.004829	0.790638
N2020		12	9	16.51	0.473432	0.007487	-0.978153
N2020		8	19	35.81	0.468698	0.003926	-0.726526
N2020		2	68	179.81	0.467743	0.004086	0.736323
N2020		16	67	115.91	0.46767	0.003919	-0.711104
N2020		8	21	55.91	0.466299	0.003916	-0.712428
N2020		12	47	150.41	0.463459	0.005456	-0.835422
N2020		7	63	142.11	0.463254	0.005031	0.823469
N2020		8	13	13.31	0.461801	0.003908	-0.710561
N2020		7	46	104.41	0.461351	0.004651	0.78785
N2020		3	79	128.41	0.461083	0.003862	0.711084
N2020		3	77	127.71	0.460137	0.003854	0.707573
N2020		16	87	149.61	0.459295	0.003848	0.708453
N2020		3	56	63.51	0.458597	0.009462	1.1776
N2020		3	78	128.21	0.458266	0.003838	0.708118
N2020		2	82	197.31	0.458064	0.003842	0.70455
N2020		4	43	150.31	0.457488	0.003833	0.701153
N2020		20	3	0.71	0.455926	0.003819	0.706672
N2020		8	20	41.11	0.454138	0.005594	-0.866957
N2020		4	44	151.11	0.453683	0.003801	0.698279
N2020		2	92	226.31	0.453454	0.00491	0.793294
N2020		2	97	230.01	0.453105	0.003795	0.705246
N2020		11	70	104.31	0.453046	0.010123	-1.15164
N2020		5	128	98.51	0.451824	0.004036	0.724526
N2020		3	75	126.91	0.451578	0.003783	0.698208
N2020		2	127	246.81	0.451419	0.004228	0.735267
N2020		18	1	0.01	0.451268	0.003782	0.712825
N2020		1	38	100.11	0.450799	0.003779	-0.713936
N2020		14	19	60.91	0.448803	0.005475	0.832993
N2020		16	65	115.01	0.448659	0.003821	-0.723103
N2020		17	41	79.91	0.448189	0.005089	-0.812115
N2020		15	86	215.81	0.447546	0.004145	0.723171
N2020		7	53	111.71	0.447023	0.003745	0.72528
N2020		2	99	230.21	0.446401	0.003739	0.699898
N2020		3	80	132.91	0.444755	0.00468	0.777939
N2020		2	159	306.61	0.443934	0.003722	0.69252
N2020		17	22	68.11	0.44126	0.003708	-0.69456
N2020		10	74	115.81	0.440687	0.003694	-0.687348
N2020		2	110	232.61	0.4398	0.003688	0.682053
N2020		3	80	128.91	0.438608	0.003679	0.691907
N2020		17	12	2.21	0.438414	0.004245	1.596
N2020		5	132	110.31	0.436699	0.005007	0.807858
N2020		17	29	70.81	0.436534	0.003657	-0.690631
N2020		7	54	113.11	0.436235	0.003654	0.702345
N2020		15	81	174.51	0.432243	0.009864	1.12488
N2020		16	50	81.61	0.428645	0.00414	-0.748602
N2020		12	16	53.21	0.427993	0.00447	-0.786807
N2020		16	76	131.61	0.427861	0.004175	-0.753488
N2020		16	40	53.61	0.427707	0.003817	-0.734271
N2020		20	6	5.31	0.4274	0.003584	0.682419
N2020		3	74	126.61	0.426202	0.003571	0.681496
N2020		12	39	102.61	0.426115	0.008866	-1.10063
N2020		16	67	117.91	0.425808	0.003726	-0.6971
N2020		16	80	144.61	0.424432	0.003558	0.672577
N2020		4	40	146.81	0.422919	0.003543	0.675073
N2020		1	75	145.81	0.422885	0.005189	-0.822202
N2020		6	108	205.01	0.42143	0.003534	-0.683387
N2020		12	39	104.61	0.421307	0.009239	-1.12589
N2020		12	39	100.61	0.421202	0.008092	-1.04983
N2020		18	135	143.21	0.420192	0.003527	-0.676252
N2020		7	4	10.11	0.419124	0.003513	0.676182
N2020		18	5	7.51	0.418504	0.004212	0.744381
N2020		7	87	168.51	0.415843	0.003485	0.683693
N2020		6	64	182.21	0.413087	0.003461	0.677595
N2020		16	23	0.21	0.411671	0.00596	-3.21493
N2020		1	43	107.01	0.411184	0.003455	-0.671824
N2020		17	33	71.51	0.411154	0.003466	-0.670137
N2020		12	16	51.21	0.4109	0.003448	-0.68891
N2020		12	16	55.21	0.410107	0.004858	-0.823883
N2020		12	39	98.61	0.409286	0.007099	-0.982129
N2020		1	42	103.91	0.408481	0.003426	-0.668942
N2020		7	99	188.81	0.406961	0.00341	0.665036
N2020		7	88	168.81	0.406854	0.003409	0.668672
N2020		2	81	196.41	0.406579	0.003407	0.660645
N2020		10	72	112.51	0.406116	0.003409	-0.666056
N2020		3	67	94.91	0.405059	0.003813	0.700171
N2020		12	39	106.61	0.404831	0.009047	-1.11702
N2020		2	13	75.41	0.404049	0.0034	-0.65659
N2020		2	64	168.61	0.403019	0.003534	0.670653
N2020		1	39	101.11	0.400986	0.003377	-0.67891
N2020		7	57	117.21	0.400312	0.003789	0.705295
N2020		18	6	14.21	0.400166	0.003587	0.682729
N2020		16	36	47.41	0.398019	0.003336	-0.664909
N2020		4	51	161.21	0.396396	0.003609	0.684123
N2020		6	65	182.71	0.394775	0.003309	0.661519
N2020		4	39	142.61	0.394478	0.004285	0.74184
N2020		12	39	96.61	0.393098	0.006041	-0.905272
N2020		7	49	108.31	0.392324	0.003291	0.664301
N2020		16	65	113.01	0.391637	0.003926	-0.732453
N2020		16	68	118.71	0.390174	0.00327	-0.656688
N2020		11	69	74.21	0.390127	0.003655	-0.69669
N2020		10	74	117.81	0.387164	0.003433	-0.662388
N2020		1	77	151.41	0.387133	0.003251	-0.661658
N2020		16	34	28.51	0.386941	0.021094	-1.65303
N2020		20	26	72.31	0.38677	0.005216	-0.830206
N2020		15	81	172.51	0.386721	0.008324	1.03388
N2020		19	18	19.91	0.386622	0.003241	0.644675
N2020		20	26	74.31	0.386318	0.004718	-0.789457
N2020		17	25	70.21	0.386252	0.003237	-0.662367
N2020		11	70	106.31	0.384813	0.007898	-1.01762
N2020		18	3	0.81	0.384057	0.003222	0.675077
N2020		17	12	4.21	0.383853	0.005099	1.38932
N2020		7	90	169.01	0.382543	0.003206	0.647133
N2020		20	26	76.31	0.382233	0.004145	-0.740113
N2020		18	2	0.61	0.382128	0.003205	0.670234
N2020		20	26	70.31	0.382127	0.005558	-0.857352
N2020		6	35	137.71	0.381847	0.003201	0.670787
N2020		4	50	158.71	0.381836	0.0032	0.645385
N2020		12	14	48.01	0.380975	0.004283	-0.740819
N2020		8	18	35.11	0.380943	0.003193	-0.642122
N2020		17	26	70.41	0.380293	0.003187	-0.659354
N2020		12	9	18.51	0.379782	0.006476	-0.908755
N2020		7	20	69.41	0.378926	0.003187	-0.869181
N2020		12	14	50.01	0.378725	0.003581	-0.678064
N2020		7	86	167.61	0.378524	0.003178	0.645822
N2020		15	89	218.11	0.377076	0.00317	0.637779
N2020		12	39	108.61	0.376538	0.008216	-1.06778
N2020		17	32	71.01	0.376379	0.003154	-0.640976
N2020		20	26	78.31	0.375942	0.003563	-0.686609
N2020		2	15	76.91	0.375155	0.003147	-0.649401
N2020		12	39	94.61	0.374945	0.005028	-0.825542
N2020		8	21	57.91	0.374818	0.003813	-0.70196
N2020		20	19	38.11	0.374723	0.003383	-0.66646
N2020		14	19	62.91	0.37248	0.005012	0.79722
N2020		4	69	208.81	0.37153	0.003209	-0.640227
N2020		20	26	68.31	0.371227	0.005664	-0.86618
N2020		7	91	169.51	0.371042	0.003111	0.63612
N2020		2	127	248.81	0.370716	0.003261	0.645678
N2020		8	29	127.71	0.370248	0.003365	0.658596
N2020		16	84	147.71	0.368955	0.003095	0.6266
N2020		10	28	31.31	0.368322	0.003121	-0.641413
N2020		7	98	185.91	0.367965	0.003495	0.687796
N2020		8	17	29.21	0.367566	0.00405	-0.716078
N2020		3	21	34.11	0.367467	0.00308	0.632381
N2020		7	100	190.01	0.367424	0.00308	0.634305
N2020		20	20	41.01	0.367276	0.003722	-0.71493
N2020		20	45	150.51	0.366444	0.003846	0.798867
N2020		10	48	78.31	0.365594	0.003065	-0.629302
N2020		6	53	172.91	0.365459	0.00309	0.635014
N2020		12	14	46.01	0.365157	0.004645	-0.770966
N2020		1	75	147.81	0.36503	0.003957	-0.718165
N2020		12	38	87.91	0.36487	0.003061	-0.640173
N2020		16	61	99.21	0.364118	0.003061	-0.62339
N2020		8	17	31.21	0.363864	0.003891	-0.702963
N2020		7	63	140.11	0.363365	0.00395	0.726972
N2020		16	81	144.91	0.363131	0.003044	0.625287
N2020		7	116	223.71	0.361748	0.003032	-0.624864
N2020		2	92	228.31	0.36135	0.003342	0.654897
N2020		5	128	96.51	0.360476	0.003023	0.631391
N2020		8	20	39.11	0.360265	0.003731	-0.708551
N2020		4	51	159.21	0.360154	0.003023	0.621154
N2020		19	18	21.91	0.359606	0.003092	0.629923
N2020		7	2	9.41	0.35766	0.002998	0.642293
N2020		16	35	47.21	0.357475	0.002997	-0.630792
N2020		13	121	216.21	0.357422	0.003099	-0.657468
N2020		12	37	75.91	0.357275	0.004852	-0.811962
N2020		12	39	92.61	0.356533	0.004122	-0.747487
N2020		6	66	183.81	0.356104	0.00299	0.62721
N2020		7	101	194.71	0.355644	0.003441	0.657559
N2020		1	76	151.21	0.354915	0.002977	-0.633461
N2020		12	37	77.91	0.354337	0.004823	-0.807539
N2020		20	26	66.31	0.353624	0.005481	-0.853244
N2020		8	32	130.81	0.353566	0.002964	0.615374
N2020		12	47	152.41	0.353523	0.004686	-0.774653
N2020		12	37	73.91	0.353372	0.004629	-0.795863
N2020		8	17	27.21	0.352969	0.003768	-0.690843
N2020		18	16	44.91	0.352662	0.002958	0.642301
N2020		3	22	34.41	0.352303	0.002953	0.621238
N2020		5	132	112.31	0.351993	0.004332	0.75299
N2020		3	80	134.91	0.351352	0.003233	0.647258
N2020		12	16	57.21	0.350723	0.004249	-0.775489
N2020		17	24	69.91	0.349572	0.002931	-0.617479
N2020		4	68	208.41	0.349555	0.003077	-0.62596
N2020		2	94	229.81	0.349467	0.002932	0.608467
N2020		7	19	68.11	0.349439	0.002933	-0.861939
N2020		7	46	102.41	0.348571	0.003768	0.708867
N2020		17	12	6.21	0.348359	0.005652	1.27555
N2020		2	101	230.51	0.347084	0.00291	0.615325
N2020		6	53	170.91	0.346759	0.003462	0.67155
N2020		2	104	232.21	0.34651	0.002905	0.610889
N2020		20	23	53.11	0.346252	0.002904	-0.642753
N2020		16	88	151.81	0.345443	0.003286	0.6623
N2020		15	81	170.51	0.345162	0.006891	0.941225
N2020		12	37	79.91	0.34462	0.004539	-0.782243
N2020		2	156	305.21	0.343896	0.002883	0.608315
N2020		2	12	74.71	0.343792	0.002882	-0.604878
N2020		12	37	71.91	0.343561	0.004202	-0.761926
N2020		8	17	33.21	0.342995	0.003336	-0.653054
N2020		2	102	230.71	0.342519	0.002872	0.61132
N2020		20	46	152.11	0.341548	0.003011	0.694865
N2020		10	75	118.61	0.341149	0.002861	-0.605295
N2020		3	62	87.31	0.340526	0.002886	0.61452
N2020		18	4	1.11	0.339968	0.002856	0.634548
N2020		10	45	75.71	0.339472	0.002846	-0.611063
N2020		12	39	90.61	0.338972	0.003349	-0.674029
N2020		12	39	110.61	0.338969	0.006854	-0.979042
N2020		11	54	31.71	0.338661	0.002841	-0.634422
N2020		8	31	129.21	0.338022	0.002835	0.604669
N2020		10	47	77.01	0.338011	0.002834	-0.609457
N2020		17	21	67.21	0.337896	0.002833	-0.601798
N2020		8	33	131.11	0.336134	0.002825	0.600485
N2020		12	59	179.21	0.335328	0.002886	-0.78374
N2020		4	41	148.51	0.334263	0.002805	0.597479
N2020		17	17	66.31	0.334188	0.002804	-0.59949
N2020		20	24	53.41	0.332102	0.002784	-0.630089
N2020		7	12	58.31	0.331156	0.002777	-0.839964
N2020		20	26	64.31	0.329929	0.005015	-0.817684
N2020		12	37	69.91	0.329449	0.00365	-0.714501
N2020		6	66	185.81	0.329287	0.003229	0.654542
N2020		12	37	81.91	0.329253	0.004051	-0.738557
N2020		19	18	23.91	0.327668	0.002808	0.601189
N2020		12	14	44.01	0.327453	0.00444	-0.753367
N2020		2	158	305.71	0.326875	0.002741	0.593388
N2020		7	92	173.91	0.326427	0.003408	0.66717
N2020		20	1	0.01	0.325489	0.00273	0.603888
N2020		16	37	47.91	0.324452	0.002721	-0.601694
N2020		8	23	75.71	0.324336	0.002725	0.611668
N2020		15	88	217.71	0.324143	0.002718	0.58955
N2020		11	70	108.31	0.323983	0.005911	-0.880772
N2020		8	17	25.21	0.323673	0.003151	-0.633037
N2020		12	39	88.61	0.32288	0.002709	-0.606704
N2020		17	12	8.21	0.322297	0.006055	1.20337
N2020		7	114	222.21	0.321686	0.00274	-0.594201
N2020		7	92	175.91	0.320738	0.003463	0.672426
N2020		17	47	104.41	0.32007	0.005293	-0.820146
N2020		12	58	178.71	0.320026	0.002684	-0.758466
N2020		18	129	139.01	0.319682	0.002681	-0.590201
N2020		17	47	106.41	0.319468	0.00547	-0.833726
N2020		17	13	64.71	0.319075	0.002839	-0.605689
N2020		7	92	171.91	0.318772	0.003055	0.632202
N2020		17	23	69.01	0.318681	0.002673	-0.590011
N2020		2	125	239.91	0.318424	0.002672	0.57998
N2020		2	72	182.71	0.318009	0.002667	0.598436
N2020		16	65	111.01	0.317803	0.003644	-0.705411
N2020		7	115	222.61	0.3174	0.002662	-0.585257
N2020		18	5	5.51	0.317179	0.003183	0.647379
N2020		9	31	42.61	0.316068	0.002651	-0.604118
N2020		7	57	119.21	0.315858	0.00323	0.645513
N2020		17	47	102.41	0.315423	0.004909	-0.789956
N2020		7	13	58.71	0.315247	0.002644	-0.835346
N2020		1	75	149.81	0.314829	0.00295	-0.620223
N2020		2	132	254.21	0.314749	0.002639	0.587161
N2020		17	19	66.51	0.314716	0.002639	-0.5835
N2020		2	80	195.91	0.314205	0.002771	0.594188
N2020		20	46	154.11	0.314029	0.003735	0.733149
N2020		9	30	42.21	0.31386	0.002644	-0.602839
N2020		17	47	108.41	0.313356	0.005414	-0.829612
N2020		16	83	146.71	0.313273	0.002627	0.577779
N2020		12	37	67.91	0.312898	0.003054	-0.658716
N2020		7	5	12.11	0.312508	0.002624	0.59794
N2020		20	19	36.11	0.312489	0.003247	-0.652145
N2020		17	40	74.81	0.311841	0.002623	-0.585777
N2020		20	2	0.61	0.311776	0.002616	0.588349
N2020		9	29	37.61	0.310651	0.002607	-0.579091
N2020		12	37	83.91	0.310174	0.003448	-0.681521
N2020		16	34	30.51	0.309846	0.014015	-1.33997
N2020		5	23	22.21	0.308668	0.002591	0.573198
N2020		17	20	67.01	0.308559	0.002588	-0.574857
N2020		3	23	34.81	0.308406	0.002589	0.582491
N2020		6	53	168.91	0.308194	0.003429	0.668084
N2020		15	81	168.51	0.307934	0.005612	0.84998
N2020		2	93	229.41	0.307625	0.00258	0.575256
N2020		16	50	83.61	0.307413	0.003344	-0.671777
N2020		17	47	100.41	0.306377	0.004375	-0.746176
N2020		8	29	125.71	0.306101	0.002994	0.620638
N2020		6	8	66.41	0.303766	0.004053	-0.801084
N2020		20	45	148.51	0.302761	0.003315	0.756117
N2020		13	84	155.11	0.302329	0.003125	-0.635296
N2020		18	135	145.21	0.30225	0.003076	-0.633266
N2020		17	47	110.41	0.302109	0.005137	-0.808486
N2020		20	26	62.31	0.301863	0.004334	-0.762136
N2020		11	53	31.01	0.30186	0.002532	-0.597167
N2020		3	63	87.41	0.301689	0.002531	0.572743
N2020		17	12	10.21	0.301597	0.00636	1.1532
N2020		20	25	54.01	0.30155	0.002529	-0.599574
N2020		7	14	59.41	0.301548	0.002529	-0.792458
N2020		7	92	177.91	0.301312	0.003187	0.645436
N2020		2	64	166.61	0.301265	0.002528	0.566607
N2020		7	92	169.91	0.301197	0.002528	0.576031
N2020		2	15	78.91	0.301028	0.002995	-0.633289
N2020		9	30	40.21	0.300252	0.002518	-0.58457
N2020		12	46	143.21	0.300192	0.002531	-0.567745
N2020		4	39	140.61	0.299869	0.003472	0.667442
N2020		2	128	249.51	0.299516	0.002514	0.567598
N2020		16	69	119.41	0.299421	0.002521	-0.576361
N2020		12	63	179.91	0.298159	0.0025	-0.719325
N2020		2	155	304.01	0.298121	0.002501	0.566514
N2020		12	39	112.61	0.297078	0.005275	-0.862928
N2020		16	82	145.61	0.296943	0.00249	0.565975
N2020		3	28	38.51	0.296806	0.002489	0.564573
N2020		6	20	105.31	0.296785	0.002489	0.56563
N2020		2	152	301.61	0.296197	0.002485	0.563278
N2020		7	113	218.21	0.295988	0.002623	-0.581295
N2020		12	37	65.91	0.295624	0.002481	-0.599625
N2020		20	80	186.91	0.294862	0.002517	0.678118
N2020		17	47	98.41	0.294167	0.003768	-0.69305
N2020		7	11	57.01	0.293791	0.003003	-0.82578
N2020		10	49	79.21	0.293587	0.002463	-0.565684
N2020		20	9	7.41	0.293356	0.002462	0.561551
N2020		15	87	217.51	0.292034	0.00245	0.559484
N2020		14	19	64.91	0.291228	0.004233	0.733111
N2020		12	37	85.91	0.289581	0.002826	-0.617715
N2020		3	81	137.61	0.28944	0.002475	0.56725
N2020		17	15	65.61	0.28878	0.002422	-0.558043
N2020		10	65	106.41	0.288435	0.002553	-0.573957
N2020		2	27	101.11	0.288098	0.002599	0.592576
N2020		9	28	36.51	0.287427	0.002412	-0.557511
N2020		17	47	112.41	0.286636	0.004684	-0.772604
N2020		8	17	23.21	0.286396	0.002404	-0.555059
N2020		4	18	3.41	0.286282	0.010827	1.23637
N2020		2	133	254.61	0.285834	0.0024	0.558923
N2020		17	41	81.91	0.284308	0.003455	-0.668501
N2020		17	12	12.21	0.284129	0.006585	1.11547
N2020		2	11	74.01	0.283971	0.002382	-0.549882
N2020		9	29	39.61	0.283232	0.002534	-0.568206
N2020		12	9	20.51	0.283221	0.005021	-0.799519
N2020		3	81	135.61	0.282892	0.002385	0.558473
N2020		20	29	81.61	0.282037	0.002366	-0.549228
N2020		8	20	37.11	0.28199	0.00237	-0.565345
N2020		8	15	13.81	0.281588	0.002366	-0.554813
N2020		6	108	207.01	0.281523	0.002627	-0.587519
N2020		12	20	62.31	0.281422	0.002365	-0.585979
N2020		20	44	145.41	0.281312	0.002362	0.640242
N2020		3	82	139.01	0.281184	0.002358	0.552609
N2020		6	36	139.51	0.280857	0.002356	0.575598
N2020		17	47	96.41	0.280123	0.003159	-0.635237
N2020		2	147	288.41	0.279065	0.002343	0.550541
N2020		2	27	103.11	0.279005	0.002846	0.622358
N2020		20	46	156.11	0.277782	0.004112	0.744064
N2020		7	21	85.51	0.277744	0.00233	0.601301
N2020		6	111	252.31	0.277	0.002325	0.565672
N2020		6	21	105.71	0.276013	0.002315	0.545475
N2020		6	23	106.41	0.275978	0.002316	0.545664
N2020		6	19	104.41	0.275927	0.002315	0.540895
N2020		18	131	140.61	0.275574	0.002312	-0.568265
N2020		15	81	166.51	0.275161	0.004513	0.76284
N2020		17	16	65.81	0.274117	0.0023	-0.540378
N2020		4	18	1.41	0.273479	0.002368	1.63353
N2020		2	125	241.91	0.273045	0.002294	0.536964
N2020		2	26	101.01	0.273031	0.00248	0.579219
N2020		8	15	15.81	0.272958	0.00287	-0.610749
N2020		11	70	110.31	0.272337	0.004301	-0.751752
N2020		7	63	138.11	0.272269	0.002884	0.620938
N2020		14	4	32.81	0.272201	0.002346	0.545371
N2020		17	13	62.71	0.27204	0.002722	-0.592728
N2020		20	26	60.31	0.271882	0.003556	-0.692739
N2020		10	50	79.41	0.271237	0.002276	-0.545214
N2020		7	92	179.91	0.27121	0.002661	0.590448
N2020		12	14	42.01	0.271088	0.003647	-0.682519
N2020		18	130	139.51	0.269803	0.002263	-0.542179
N2020		7	18	66.61	0.269719	0.002263	-0.757477
N2020		18	132	141.21	0.269323	0.002284	-0.565465
N2020		8	21	59.91	0.269248	0.003263	-0.648729
N2020		17	12	14.21	0.2686	0.006734	1.08462
N2020		9	26	32.51	0.26839	0.002254	-0.563791
N2020		17	47	114.41	0.268176	0.004121	-0.725321
N2020		3	83	139.11	0.26788	0.002249	0.539399
N2020		15	63	127.71	0.267849	0.002254	0.533198
N2020		5	132	114.31	0.267586	0.003464	0.675573
N2020		9	27	35.61	0.267508	0.002489	-0.573271
N2020		7	20	71.41	0.267382	0.002954	-0.795791
N2020		16	79	143.51	0.267281	0.002243	0.533056
N2020		2	77	186.71	0.266168	0.00255	0.573833
N2020		17	47	94.41	0.265419	0.002596	-0.576779
N2020		18	15	43.51	0.265384	0.002229	0.55559
N2020		2	4	59.21	0.265298	0.002226	-0.533428
N2020		12	16	59.21	0.264515	0.002921	-0.648655
N2020		8	9	12.01	0.263973	0.002214	-0.548501
N2020		20	33	85.01	0.26389	0.002218	-0.533856
N2020		10	84	143.21	0.263475	0.002211	-0.53741
N2020		16	39	50.61	0.263464	0.002211	-0.553217
N2020		2	77	184.71	0.261985	0.002203	0.534832
N2020		17	50	127.41	0.261878	0.002198	-0.543041
N2020		2	126	242.01	0.261698	0.002204	0.527276
N2020		5	127	95.41	0.261329	0.002193	0.535017
N2020		3	67	92.91	0.260572	0.002188	0.532888
N2020		6	31	130.11	0.260313	0.002377	0.562339
N2020		2	75	183.61	0.260026	0.002181	0.536818
N2020		2	76	184.21	0.259649	0.002178	0.536066
N2020		12	27	64.11	0.259363	0.002177	-0.566743
N2020		3	66	92.01	0.259005	0.002173	0.533099
N2020		14	34	119.11	0.258866	0.002618	0.575798
N2020		14	34	121.11	0.258542	0.003135	0.632627
N2020		19	24	32.61	0.2574	0.002162	0.549355
N2020		14	34	117.11	0.256902	0.002157	0.521855
N2020		7	14	61.41	0.256769	0.00219	-0.716135
N2020		16	34	32.51	0.256548	0.009558	-1.10253
N2020		1	5	1.11	0.256418	0.003423	3.52471
N2020		12	39	114.61	0.256226	0.003826	-0.739083
N2020		18	128	137.21	0.25608	0.002282	-0.544746
N2020		11	52	30.21	0.255658	0.002299	-0.566929
N2020		2	128	251.51	0.255463	0.002264	0.538278
N2020		2	27	105.11	0.255122	0.002729	0.613633
N2020		2	5	60.01	0.254199	0.002135	-0.520367
N2020		17	12	16.21	0.254145	0.006803	1.05692
N2020		14	34	123.11	0.25414	0.003671	0.68878
N2020		10	75	120.61	0.253992	0.002274	-0.53963
N2020		10	27	30.31	0.252497	0.002123	-0.52982
N2020		2	63	166.51	0.252437	0.002133	0.534367
N2020		11	69	72.21	0.252151	0.002567	-0.582226
N2020		6	53	166.91	0.251786	0.002925	0.616788
N2020		2	77	188.71	0.251157	0.002549	0.572842
N2020		17	47	92.41	0.250929	0.002107	-0.520578
N2020		10	46	76.31	0.249902	0.002097	-0.523623
N2020		17	47	116.41	0.248065	0.003513	-0.670482
N2020		5	126	94.01	0.247426	0.002268	0.559678
N2020		7	93	182.31	0.247273	0.002075	0.519934
N2020		7	113	216.21	0.246876	0.002252	-0.536074
N2020		20	80	184.91	0.246776	0.002283	0.670703
N2020		15	81	164.51	0.246736	0.003598	0.681756
N2020		13	57	125.51	0.246555	0.002214	0.54393
N2020		5	24	28.61	0.246306	0.002203	-0.616421
N2020		20	42	143.51	0.245926	0.002391	0.615206
N2020		13	128	237.31	0.24572	0.002062	0.516633
N2020		16	38	49.31	0.24552	0.00206	-0.528852
N2020		19	19	25.41	0.245064	0.002058	0.514328
N2020		3	56	61.51	0.244641	0.005441	0.910907
N2020		6	22	106.21	0.243805	0.002046	0.512713
N2020		14	34	125.11	0.243025	0.004128	0.736893
N2020		20	26	58.31	0.242468	0.002799	-0.617299
N2020		19	22	32.31	0.242348	0.002034	0.5243
N2020		2	146	286.41	0.241935	0.00203	0.510792
N2020		13	122	217.21	0.241521	0.002034	-0.532132
N2020		7	16	64.91	0.241376	0.002066	-0.701675
N2020		6	32	131.01	0.240906	0.002023	0.518442
N2020		2	147	290.41	0.240329	0.00241	0.556364
N2020		17	12	18.21	0.240138	0.006783	1.02956
N2020		20	19	34.11	0.239247	0.002743	-0.598811
N2020		14	4	30.81	0.239218	0.002281	0.537442
N2020		3	83	141.11	0.238556	0.002391	0.555479
N2020		6	110	252.11	0.237339	0.001992	0.522389
N2020		3	27	37.91	0.237109	0.001998	0.517225
N2020		13	57	123.51	0.236856	0.00199	0.517886
N2020		16	40	51.61	0.236832	0.001988	-0.531195
N2020		8	29	123.71	0.236673	0.002387	0.554368
N2020		7	92	181.91	0.235791	0.002038	0.517794
N2020		2	63	164.51	0.235084	0.002228	0.548201
N2020		20	46	158.11	0.23483	0.004026	0.723996
N2020		7	57	121.21	0.233027	0.00248	0.562638
N2020		6	67	187.31	0.23294	0.001955	0.511653
N2020		7	97	183.61	0.232936	0.001955	0.513956
N2020		12	47	154.41	0.232547	0.003251	-0.647084
N2020		16	65	109.01	0.231431	0.002906	-0.629783
N2020		2	8	66.11	0.231281	0.002331	-0.546184
N2020		7	46	100.41	0.230298	0.002495	0.576925
N2020		6	18	103.71	0.230223	0.002047	0.508897
N2020		11	70	112.31	0.23007	0.003089	-0.637575
N2020		8	10	12.71	0.229263	0.001926	-0.511058
N2020		11	72	121.11	0.229014	0.001923	-0.499599
N2020		17	47	118.41	0.227527	0.002916	-0.611864
N2020		12	45	142.11	0.226515	0.002004	-0.504308
N2020		18	143	153.61	0.226165	0.00191	-0.499371
N2020		17	12	20.21	0.226113	0.006664	1.0002
N2020		15	65	131.41	0.225894	0.001896	0.501761
N2020		11	78	138.01	0.225788	0.001897	-0.496802
N2020		19	19	27.41	0.225141	0.002098	0.516902
N2020		5	22	22.01	0.224879	0.001887	0.493178
N2020		7	15	62.81	0.224457	0.001884	-0.654076
N2020		6	31	128.11	0.224159	0.002359	0.557243
N2020		2	8	68.11	0.223438	0.00241	-0.554411
N2020		11	52	28.21	0.222871	0.002313	-0.565595
N2020		20	42	141.51	0.222607	0.002392	0.597573
N2020		8	57	137.11	0.222457	0.001874	0.489153
N2020		15	81	162.51	0.222371	0.002856	0.607928
N2020		14	34	127.11	0.221866	0.004323	0.762921
N2020		18	5	3.51	0.221039	0.002087	0.525041
N2020		7	11	55.01	0.220702	0.002903	-0.759663
N2020		2	27	107.11	0.220324	0.002319	0.571918
N2020		12	39	116.61	0.219985	0.002691	-0.624081
N2020		17	13	60.71	0.219137	0.002402	-0.556424
N2020		16	34	34.51	0.218313	0.006689	-0.92031
N2020		6	23	108.41	0.217517	0.001993	0.506995
N2020		8	15	17.81	0.216238	0.002392	-0.557349
N2020		2	77	190.71	0.216162	0.002116	0.521708
N2020		12	40	126.11	0.216147	0.003179	-0.667318
N2020		2	8	64.11	0.2158	0.001813	-0.482776
N2020		20	26	56.31	0.21549	0.002141	-0.542931
N2020		6	112	252.61	0.215336	0.001811	0.497224
N2020		7	98	183.91	0.215166	0.001825	0.499053
N2020		7	110	206.61	0.214126	0.001797	-0.484044
N2020		7	101	196.71	0.213142	0.001965	0.496308
N2020		2	70	182.01	0.212466	0.001783	0.477915
N2020		2	71	182.51	0.212311	0.001782	0.481294
N2020		17	12	22.21	0.211736	0.006432	0.966766
N2020		2	69	181.61	0.211711	0.001777	0.475812
N2020		7	1	0.01	0.211091	0.001781	0.475429
N2020		5	126	92.01	0.210693	0.002115	0.539818
N2020		15	69	135.71	0.210578	0.001768	0.474507
N2020		14	19	66.91	0.210133	0.003207	0.638664
N2020		7	16	62.91	0.209823	0.001761	-0.628338
N2020		6	109	250.71	0.20977	0.001966	0.516807
N2020		12	40	124.11	0.209472	0.002794	-0.631621
N2020		2	129	252.71	0.209416	0.001759	0.474774
N2020		3	25	36.41	0.208586	0.001755	0.489129
N2020		7	1	2.01	0.207908	0.001961	0.499826
N2020		12	13	34.31	0.207736	0.001744	-0.473862
N2020		17	47	120.41	0.207537	0.002372	-0.552782
N2020		12	40	128.11	0.207535	0.003064	-0.650612
N2020		1	37	98.81	0.207402	0.001746	-0.473698
N2020		6	68	187.81	0.207103	0.001741	0.476459
N2020		2	63	162.51	0.207077	0.002065	0.531397
N2020		12	14	40.01	0.206947	0.002542	-0.569651
N2020		7	22	86.41	0.206716	0.001735	0.521461
N2020		8	22	74.91	0.206367	0.001754	0.475834
N2020		7	20	85.41	0.205059	0.001739	0.522404
N2020		17	58	133.71	0.205028	0.001721	0.485553
N2020		3	63	89.41	0.204761	0.001806	0.481429
N2020		4	39	138.61	0.204574	0.002388	0.553494
N2020		10	54	90.21	0.204387	0.002492	-0.567937
N2020		6	101	201.81	0.20361	0.00171	-0.479675
N2020		2	160	307.81	0.203182	0.001797	0.482814
N2020		14	4	28.81	0.20318	0.002106	0.516253
N2020		7	114	220.21	0.203035	0.001705	-0.47272
N2020		3	83	143.11	0.202438	0.002388	0.554639
N2020		15	81	160.51	0.201673	0.002262	0.541731
N2020		10	54	92.21	0.19934	0.002695	-0.58977
N2020		7	113	214.21	0.199227	0.001818	-0.4802
N2020		13	58	126.51	0.199182	0.001675	0.472505
N2020		7	23	86.61	0.199147	0.001674	0.512304
N2020		2	15	80.91	0.199122	0.002118	-0.532918
N2020		10	54	88.21	0.198593	0.002053	-0.516719
N2020		20	80	182.91	0.197537	0.00194	0.651204
N2020		17	12	24.21	0.196802	0.00608	0.927497
N2020		11	70	114.31	0.19628	0.002218	-0.540738
N2020		20	42	139.51	0.196057	0.00222	0.562722
N2020		13	47	100.21	0.196043	0.004937	0.795228
N2020		18	6	16.21	0.195408	0.001767	0.477157
N2020		7	1	4.01	0.19528	0.001952	0.500045
N2020		13	47	98.21	0.195208	0.005638	0.849467
N2020		13	47	102.21	0.194838	0.004238	0.737099
N2020		13	50	118.11	0.19447	0.001632	0.468702
N2020		6	109	248.71	0.194166	0.002123	0.534369
N2020		8	11	12.91	0.194012	0.001642	-0.46779
N2020		7	63	136.11	0.193866	0.00195	0.512299
N2020		12	9	22.51	0.192745	0.003372	-0.654825
N2020		11	63	58.61	0.192731	0.001618	0.451101
N2020		7	104	198.61	0.19237	0.001616	0.450074
N2020		12	57	177.31	0.192331	0.001808	-0.569191
N2020		13	47	104.21	0.192208	0.003583	0.678192
N2020		11	94	167.11	0.192067	0.001824	0.478995
N2020		20	26	54.31	0.191951	0.001613	-0.474431
N2020		13	47	96.21	0.191656	0.006278	0.896023
N2020		7	95	183.01	0.191579	0.001608	0.453835
N2020		2	8	70.11	0.191472	0.001958	-0.499
N2020		1	36	98.41	0.191343	0.001608	-0.455628
N2020		12	40	122.11	0.190757	0.002094	-0.553751
N2020		10	50	81.41	0.190724	0.001711	-0.473687
N2020		6	8	68.41	0.190398	0.002043	-0.562437
N2020		16	34	36.51	0.190058	0.004791	-0.778296
N2020		12	39	118.61	0.189629	0.001877	-0.525486
N2020		6	39	148.61	0.189397	0.00159	-0.454255
N2020		20	46	160.11	0.188917	0.003554	0.678669
N2020		12	30	64.41	0.188787	0.001585	-0.475805
N2020		17	47	122.41	0.188771	0.001899	-0.495735
N2020		13	47	106.21	0.188661	0.002998	0.6208
N2020		19	19	29.41	0.188571	0.001788	0.47618
N2020		5	132	116.31	0.188287	0.002502	0.576917
N2020		14	34	129.11	0.187968	0.003994	0.744333
N2020		12	40	130.11	0.187041	0.00258	-0.594152
N2020		10	54	86.21	0.186701	0.001569	-0.453101
N2020		13	127	236.61	0.18662	0.001567	0.449602
N2020		6	53	164.91	0.186601	0.002096	0.52219
N2020		18	14	42.61	0.186184	0.001565	0.478599
N2020		16	50	85.61	0.185948	0.002172	-0.540913
N2020		19	87	89.51	0.185428	0.001556	1.63948
N2020		6	1	0.01	0.184914	0.001552	0.445551
N2020		13	47	94.21	0.184732	0.006778	0.930712
N2020		13	47	108.21	0.184584	0.002492	0.566373
N2020		10	52	85.11	0.184422	0.001548	-0.449638
N2020		15	81	158.51	0.184199	0.001794	0.483019
N2020		20	45	146.51	0.183301	0.001542	0.528755
N2020		10	29	31.41	0.182543	0.001533	-0.450869
N2020		10	83	141.51	0.182488	0.001532	-0.445074
N2020		15	90	218.41	0.181938	0.001527	0.449478
N2020		15	66	132.11	0.181617	0.001524	0.452935
N2020		11	55	33.51	0.1816	0.001525	-0.446589
N2020		15	78	150.61	0.181522	0.001524	0.450039
N2020		3	24	36.11	0.181306	0.001522	0.446191
N2020		15	80	155.91	0.181275	0.001522	0.445814
N2020		7	94	182.71	0.18127	0.001522	0.437887
N2020		17	12	26.21	0.181256	0.005607	0.881042
N2020		2	28	111.71	0.181244	0.001523	0.491952
N2020		10	54	94.21	0.1812	0.002523	-0.57007
N2020		20	20	43.01	0.181185	0.001954	-0.525102
N2020		15	77	150.31	0.181077	0.00152	0.449846
N2020		2	27	109.11	0.180692	0.001776	0.508468
N2020		13	47	110.21	0.180256	0.002062	0.515677
N2020		11	52	26.21	0.180052	0.002035	-0.52812
N2020		12	16	61.21	0.179091	0.001604	-0.486297
N2020		17	63	137.31	0.17861	0.0015	0.44269
N2020		18	8	39.11	0.178591	0.001572	-0.468714
N2020		17	49	126.11	0.178379	0.001497	-0.450897
N2020		11	93	162.01	0.178326	0.001497	0.436483
N2020		2	145	284.71	0.17765	0.001656	0.459853
N2020		17	57	133.51	0.177341	0.001489	0.449403
N2020		2	153	303.01	0.177186	0.001489	0.434438
N2020		6	109	246.71	0.176189	0.002233	0.545899
N2020		13	47	112.21	0.17587	0.001702	0.469033
N2020		17	69	141.71	0.175458	0.001474	0.448496
N2020		10	99	194.01	0.174129	0.073557	-3.39917
N2020		13	47	92.21	0.173926	0.007057	0.949423
N2020		2	147	292.41	0.17387	0.001822	0.482476
N2020		6	31	126.11	0.173696	0.001955	0.505683
N2020		7	1	6.01	0.173171	0.001722	0.471184
N2020		10	65	104.41	0.173141	0.001455	-0.431342
N2020		17	68	141.01	0.172619	0.001449	0.438482
N2020		15	92	218.81	0.17247	0.001448	0.426563
N2020		11	64	59.31	0.172118	0.001447	0.427207
N2020		2	63	160.51	0.172062	0.001703	0.487767
N2020		17	47	124.41	0.171619	0.001505	-0.442391
N2020		12	64	180.61	0.171435	0.00144	-0.52687
N2020		9	32	44.51	0.171355	0.00144	-0.430188
N2020		13	48	113.91	0.170963	0.001438	0.431363
N2020		2	9	72.41	0.170856	0.001434	-0.426468
N2020		2	77	192.71	0.169867	0.001439	0.430502
N2020		9	25	31.71	0.169614	0.001427	-0.447688
N2020		11	70	116.31	0.169597	0.001605	-0.460474
N2020		15	81	156.51	0.169505	0.001426	0.431303
N2020		6	33	132.91	0.169248	0.001421	0.427242
N2020		8	29	121.71	0.169129	0.00168	0.466053
N2020		18	9	39.61	0.169098	0.001427	-0.450257
N2020		11	71	117.61	0.169094	0.001427	-0.434896
N2020		15	76	148.81	0.168894	0.001595	0.455204
N2020		16	34	38.51	0.168675	0.003503	-0.665864
N2020		20	42	137.51	0.168511	0.001934	0.516307
N2020		15	61	125.11	0.168328	0.001698	0.462392
N2020		12	40	120.11	0.167552	0.001414	-0.462631
N2020		17	48	125.01	0.167338	0.001409	-0.427918
N2020		11	71	119.61	0.166077	0.001461	-0.438615
N2020		10	39	68.61	0.166046	0.001394	-0.424342
N2020		14	4	26.81	0.165335	0.001822	0.48014
N2020		17	12	28.21	0.165206	0.005026	0.826713
N2020		20	8	6.81	0.165171	0.00139	0.420443
N2020		13	51	118.51	0.16512	0.001386	0.419402
N2020		6	33	134.91	0.164742	0.001391	0.419866
N2020		20	22	51.51	0.164124	0.001521	-0.459423
N2020		2	10	72.61	0.164085	0.001378	-0.417486
N2020		6	34	135.81	0.163867	0.001376	0.417077
N2020		17	13	58.71	0.163863	0.001902	-0.495054
N2020		5	126	90.01	0.163437	0.001685	0.481516
N2020		2	78	192.81	0.163223	0.00137	0.422245
N2020		11	61	56.31	0.163194	0.00137	0.416565
N2020		9	104	178.51	0.163182	0.00137	1.26092
N2020		20	19	32.11	0.163168	0.001965	-0.506309
N2020		6	109	208.71	0.16243	0.001365	-0.424314
N2020		11	77	136.81	0.161985	0.001532	-0.446047
N2020		20	7	6.41	0.161535	0.001356	0.416119
N2020		15	8	79.71	0.161372	0.001355	-0.413297
N2020		3	64	90.51	0.161307	0.001354	0.426668
N2020		12	40	132.11	0.160997	0.001967	-0.517525
N2020		1	35	93.61	0.160913	0.001443	-0.435287
N2020		1	105	189.21	0.160832	0.00135	-0.43264
N2020		1	35	95.61	0.160591	0.001447	-0.434531
N2020		10	53	85.71	0.16029	0.001346	-0.418542
N2020		3	83	145.11	0.160171	0.002181	0.529684
N2020		6	41	150.51	0.160082	0.001346	-0.418936
N2020		8	21	61.91	0.159357	0.002239	-0.537031
N2020		13	52	118.91	0.159082	0.001336	0.422173
N2020		13	47	90.21	0.159001	0.007041	0.94809
N2020		7	57	123.21	0.158393	0.001698	0.464706
N2020		18	136	146.91	0.158316	0.001329	-0.416951
N2020		2	47	137.11	0.158286	0.0027	-1.15575
N2020		8	16	22.61	0.157937	0.00151	-0.441173
N2020		10	75	122.61	0.157459	0.001339	-0.414307
N2020		10	29	33.41	0.157151	0.001548	-0.452814
N2020		16	62	99.71	0.156701	0.001317	-0.413119
N2020		18	128	135.21	0.156182	0.001312	-0.413363
N2020		6	109	244.71	0.155826	0.002275	0.549079
N2020		17	67	140.31	0.155688	0.001307	0.417321
N2020		1	32	88.91	0.155439	0.001305	-0.414636
N2020		7	113	212.21	0.155298	0.001379	-0.417474
N2020		16	88	153.81	0.15494	0.001563	0.456599
N2020		1	35	97.61	0.154177	0.001332	-0.415927
N2020		1	35	91.61	0.154141	0.001295	-0.414091
N2020		20	33	87.01	0.154108	0.001385	-0.419231
N2020		13	56	123.21	0.153509	0.00129	0.41609
N2020		10	54	96.21	0.152737	0.002021	-0.510013
N2020		12	57	175.31	0.152394	0.001586	-0.512261
N2020		16	34	40.51	0.152179	0.002608	-0.575499
N2020		7	20	73.41	0.151657	0.002201	-0.660408
N2020		6	100	201.21	0.15151	0.001272	-0.415501
N2020		6	23	110.41	0.150895	0.00141	0.427355
N2020		17	66	139.41	0.15087	0.001267	0.408786
N2020		10	16	12.71	0.150838	0.001268	0.403451
N2020		3	35	39.31	0.15033	0.001284	2.02793
N2020		7	108	206.11	0.150315	0.001262	-0.408808
N2020		15	71	137.11	0.150051	0.001262	0.404688
N2020		10	15	12.11	0.149603	0.001256	0.401821
N2020		9	27	33.61	0.149465	0.001257	-0.407109
N2020		17	12	30.21	0.148926	0.004366	0.764922
N2020		20	80	180.91	0.148644	0.001519	0.619203
N2020		12	14	38.01	0.148152	0.001541	-0.443444
N2020		2	8	72.11	0.148035	0.001283	-0.403566
N2020		2	60	156.01	0.148018	0.001243	0.420034
N2020		15	79	154.21	0.146932	0.001299	0.409482
N2020		10	51	84.41	0.146819	0.001234	-0.402326
N2020		15	61	123.11	0.146607	0.001755	0.470162
N2020		7	20	83.41	0.146407	0.001571	0.501358
N2020		13	59	126.91	0.146404	0.001231	0.397054
N2020		6	2	0.71	0.145614	0.001223	0.399452
N2020		18	137	148.01	0.145196	0.00122	-0.399974
N2020		7	5	14.11	0.145178	0.001445	0.444117
N2020		8	8	10.61	0.145165	0.001288	-0.408133
N2020		7	103	198.11	0.14513	0.001219	0.390783
N2020		9	24	31.61	0.145047	0.001218	-0.399328
N2020		6	109	210.71	0.144905	0.001409	-0.430218
N2020		9	101	177.41	0.144759	0.001214	1.35034
N2020		7	1	8.01	0.14472	0.001333	0.416344
N2020		16	65	107.01	0.144143	0.001847	-0.502172
N2020		18	8	37.11	0.144111	0.001521	-0.45738
N2020		20	46	162.11	0.14372	0.00286	0.616259
N2020		7	107	205.51	0.143366	0.001204	-0.399715
N2020		13	49	117.31	0.143106	0.001255	0.41104
N2020		14	34	131.11	0.14287	0.00301	0.658521
N2020		19	19	31.41	0.142518	0.001241	0.396939
N2020		2	133	256.61	0.142294	0.001266	0.402601
N2020		6	98	201.11	0.142242	0.001194	-0.402816
N2020		20	42	135.51	0.141821	0.0016	0.463676
N2020		2	27	111.11	0.141707	0.001242	0.434268
N2020		2	80	193.91	0.141405	0.001189	0.389308
N2020		18	5	1.51	0.141027	0.001185	0.396625
N2020		18	127	133.91	0.140979	0.001185	-0.389627
N2020		15	64	130.51	0.140682	0.001249	0.398517
N2020		13	47	88.21	0.140129	0.006675	0.922946
N2020		12	26	63.11	0.139538	0.001172	-0.412491
N2020		16	34	42.51	0.139251	0.00197	-0.501819
N2020		17	41	83.91	0.13915	0.001639	-0.460106
N2020		15	76	146.81	0.139036	0.001464	0.435616
N2020		11	51	13.21	0.138617	0.001165	-0.386874
N2020		15	62	127.01	0.13817	0.001166	0.383335
N2020		3	65	91.11	0.137544	0.001157	0.394397
N2020		14	33	116.71	0.137106	0.001155	0.381514
N2020		7	11	53.01	0.137058	0.002137	-0.619894
N2020		8	44	136.21	0.137009	0.00115	0.381474
N2020		17	50	129.41	0.136672	0.00118	-0.401417
N2020		6	40	149.21	0.136024	0.001142	-0.385585
N2020		14	19	68.91	0.135932	0.002097	0.517104
N2020		5	17	18.01	0.13576	0.00114	0.380387
N2020		13	77	145.21	0.135688	0.001141	0.40099
N2020		12	23	63.01	0.135537	0.001138	-0.406594
N2020		2	58	139.81	0.135288	0.001137	-0.68399
N2020		8	24	76.41	0.135164	0.001136	0.394538
N2020		2	63	158.51	0.135027	0.001261	0.425945
N2020		12	33	65.31	0.134911	0.001133	-0.404073
N2020		8	15	19.81	0.13484	0.001269	-0.406012
N2020		12	40	134.11	0.134788	0.001404	-0.436972
N2020		20	9	9.41	0.134717	0.001248	0.399954
N2020		11	94	165.11	0.134631	0.001293	0.403428
N2020		11	62	57.81	0.134467	0.001129	0.3804
N2020		2	2	59.01	0.134243	0.001127	-0.38613
N2020		11	7	0.31	0.134015	0.001123	1.99674
N2020		6	97	200.51	0.133873	0.001124	-0.387203
N2020		1	31	88.81	0.133683	0.00113	-0.38499
N2020		11	69	70.21	0.133372	0.001416	-0.431527
N2020		6	109	242.71	0.133251	0.002223	0.541225
N2020		8	22	72.91	0.133001	0.001118	0.380389
N2020		6	96	200.41	0.132944	0.001116	-0.385195
N2020		11	8	0.51	0.132852	0.001115	2.16559
N2020		20	68	174.71	0.132852	0.001115	2.16559
N2020		17	12	32.21	0.132816	0.003671	0.697253
N2020		11	52	24.21	0.132515	0.001527	-0.455681
N2020		18	16	46.91	0.132225	0.001209	0.410929
N2020		10	41	69.51	0.131912	0.001108	-0.37834
N2020		8	24	78.41	0.131843	0.001321	0.424414
N2020		8	45	136.41	0.131824	0.001107	0.374352
N2020		5	24	24.61	0.131486	0.001208	0.401168
N2020		9	65	76.01	0.131225	0.001105	0.374675
N2020		5	113	79.01	0.131169	0.001102	0.375581
N2020		10	10	9.21	0.131014	0.0011	0.383062
N2020		8	61	138.01	0.130948	0.0011	0.378039
N2020		20	34	87.61	0.13063	0.001098	-0.372414
N2020		15	7	79.01	0.130466	0.001137	-0.378595
N2020		11	60	55.01	0.130417	0.001175	0.385725
N2020		12	65	181.31	0.130406	0.001097	-0.457232
N2020		7	63	134.11	0.129988	0.001211	0.406498
N2020		19	93	109.51	0.129161	0.001085	0.400585
N2020		16	34	44.51	0.128987	0.001508	-0.44099
N2020		10	84	145.21	0.128948	0.001162	-0.389649
N2020		2	79	193.21	0.128809	0.001082	0.371939
N2020		13	124	220.41	0.128357	0.001078	-0.380148
N2020		7	46	98.41	0.127918	0.001269	0.411653
N2020		14	4	24.81	0.127598	0.001455	0.42908
N2020		20	30	82.71	0.126987	0.00107	-0.383192
N2020		13	122	219.21	0.126646	0.001082	-0.386535
N2020		12	65	191.31	0.126325	0.00163	0.929505
N2020		1	33	90.01	0.126292	0.001061	-0.371023
N2020		6	2	2.71	0.126145	0.001091	0.377721
N2020		6	109	212.71	0.126014	0.001412	-0.429913
N2020		8	56	136.81	0.125986	0.001061	0.36959
N2020		17	61	136.51	0.125977	0.001058	0.372907
N2020		8	24	80.41	0.125813	0.001482	0.448774
N2020		10	29	35.41	0.1256	0.0014	-0.430774
N2020		6	53	162.91	0.125369	0.001257	0.404536
N2020		2	57	139.41	0.125192	0.001051	-0.667548
N2020		4	28	87.41	0.124842	0.001502	0.440233
N2020		13	55	122.81	0.124574	0.001046	0.368508
N2020		4	27	83.21	0.12429	0.001044	0.366007
N2020		15	21	97.81	0.12421	0.001043	0.372756
N2020		12	47	156.41	0.123628	0.001643	-0.462484
N2020		13	53	121.81	0.123519	0.001062	0.377058
N2020		17	75	182.91	0.123476	0.001081	0.374516
N2020		4	28	85.41	0.123452	0.001251	0.401668
N2020		1	15	65.51	0.123448	0.001037	-0.365282
N2020		8	55	136.61	0.123329	0.001036	0.365086
N2020		8	62	142.31	0.123243	0.001038	0.368721
N2020		4	28	89.41	0.123108	0.001716	0.47057
N2020		11	72	123.11	0.122883	0.00109	-0.376586
N2020		10	33	48.81	0.122359	0.001028	0.364099
N2020		4	39	136.61	0.121849	0.001345	0.415431
N2020		6	94	200.01	0.121678	0.001022	-0.372909
N2020		10	59	102.81	0.121393	0.00102	-0.366784
N2020		2	26	99.01	0.120961	0.001206	0.404117
N2020		17	62	136.71	0.120903	0.001015	0.36476
N2020		16	34	46.51	0.120748	0.001166	-0.390133
N2020		10	54	98.21	0.120645	0.001408	-0.425657
N2020		17	60	135.41	0.120626	0.001014	0.375703
N2020		13	53	119.81	0.120467	0.001012	0.367555
N2020		4	28	83.41	0.120223	0.00101	0.360971
N2020		3	14	27.61	0.120182	0.00101	0.360115
N2020		12	36	65.51	0.120062	0.001014	-0.382553
N2020		13	125	220.81	0.119943	0.001008	-0.366877
N2020		7	111	206.81	0.119935	0.001007	-0.374311
N2020		6	37	142.41	0.119244	0.001007	0.356254
N2020		1	21	68.51	0.119146	0.001001	-0.362037
N2020		4	68	206.41	0.119141	0.00103	-0.362288
N2020		5	132	118.31	0.119138	0.001579	0.461184
N2020		19	92	108.91	0.118741	0.000997	0.386968
N2020		17	64	138.21	0.118626	0.000996	0.362963
N2020		6	27	116.11	0.118557	0.000996	0.363965
N2020		18	119	120.51	0.118436	0.001329	0.415667
N2020		12	19	61.71	0.118232	0.000997	-0.380584
N2020		6	31	124.11	0.11812	0.001307	0.41291
N2020		13	47	86.21	0.118021	0.005941	0.870517
N2020		12	9	24.51	0.117682	0.001912	-0.492933
N2020		10	38	68.01	0.117667	0.000988	-0.357371
N2020		6	3	26.71	0.117665	0.012541	-1.361
N2020		5	115	79.21	0.117579	0.000988	0.357325
N2020		17	12	34.21	0.117324	0.002993	0.626503
N2020		18	119	118.51	0.117315	0.001163	0.390269
N2020		15	61	121.11	0.117299	0.001607	0.450122
N2020		2	59	154.21	0.117292	0.001057	0.39348
N2020		20	42	133.51	0.117244	0.001268	0.409089
N2020		4	28	91.41	0.117007	0.001823	0.485211
N2020		7	113	210.21	0.116824	0.000981	-0.3523
N2020		8	24	82.41	0.116375	0.001581	0.462873
N2020		6	37	140.41	0.11581	0.000973	0.353326
N2020		12	57	173.31	0.11525	0.001256	-0.44259
N2020		19	20	31.91	0.115217	0.000968	0.350838
N2020		7	109	206.31	0.11485	0.000965	-0.353636
N2020		6	3	6.71	0.114822	0.001014	0.372371
N2020		13	82	147.41	0.114574	0.000962	0.355004
N2020		3	83	147.11	0.114267	0.001748	0.474014
N2020		8	61	140.01	0.114029	0.00098	0.356767
N2020		15	67	132.51	0.113945	0.000958	0.349434
N2020		18	119	122.51	0.113866	0.001372	0.421012
N2020		10	41	71.51	0.113667	0.001049	-0.368398
N2020		16	76	133.61	0.11333	0.001132	-0.393906
N2020		5	126	88.01	0.11321	0.001099	0.388872
N2020		13	123	219.31	0.112883	0.000948	-0.354765
N2020		10	32	48.41	0.1127	0.000946	0.352004
N2020		18	119	116.51	0.112215	0.000943	0.353092
N2020		10	50	83.41	0.112099	0.000991	-0.36162
N2020		10	14	11.41	0.112098	0.000941	0.349018
N2020		12	40	136.11	0.111487	0.000964	-0.362514
N2020		1	34	90.51	0.111229	0.000934	-0.347021
N2020		17	13	56.71	0.111213	0.001314	-0.411348
N2020		17	59	134.41	0.111154	0.000933	0.355376
N2020		16	1	0.01	0.111091	0.001012	-1.52008
N2020		13	125	222.81	0.111077	0.001097	-0.380508
N2020		10	12	9.41	0.110626	0.00093	0.354614
N2020		20	39	117.11	0.110601	0.000936	0.351652
N2020		10	18	13.21	0.110462	0.000928	0.3529
N2020		8	29	119.71	0.110262	0.001029	0.366246
N2020		10	40	68.91	0.109777	0.000922	-0.341659
N2020		8	16	20.61	0.109767	0.000924	-0.346791
N2020		1	109	189.91	0.109657	0.000921	-0.34041
N2020		17	51	129.81	0.108948	0.000916	-0.353825
N2020		6	109	240.71	0.108921	0.002056	0.519277
N2020		10	26	29.01	0.107968	0.000909	-0.347329
N2020		11	60	53.01	0.107693	0.001046	0.364434
N2020		7	112	209.51	0.107566	0.000912	-0.350642
N2020		8	34	131.71	0.107349	0.000902	0.338546
N2020		1	16	65.71	0.107294	0.000901	-0.34049
N2020		1	18	66.21	0.107009	0.000899	-0.350463
N2020		6	2	4.71	0.106478	0.000921	0.348588
N2020		6	109	214.71	0.10599	0.001363	-0.421685
N2020		4	28	93.41	0.105956	0.001768	0.477891
N2020		5	115	81.21	0.105942	0.000962	0.352364
N2020		13	84	153.11	0.10593	0.00114	-0.384701
N2020		2	62	156.31	0.105756	0.000888	0.364979
N2020		18	8	35.11	0.10573	0.001301	-0.420242
N2020		10	76	124.81	0.105489	0.000956	-0.355428
N2020		8	39	134.51	0.104911	0.000881	0.341565
N2020		16	59	99.01	0.104469	0.000888	-0.342151
N2020		10	76	122.81	0.104144	0.000875	-0.340542
N2020		10	76	126.81	0.103549	0.000961	-0.356355
N2020		18	119	124.51	0.103246	0.001254	0.40165
N2020		8	24	84.41	0.103151	0.001576	0.461543
N2020		10	55	101.61	0.102865	0.000864	-0.334244
N2020		17	12	36.21	0.102853	0.002374	0.555869
N2020		2	147	294.41	0.102677	0.000983	0.353772
N2020		12	14	36.01	0.102204	0.000859	-0.331212
N2020		1	2	0.41	0.102172	0.001378	2.9092
N2020		6	3	8.71	0.102123	0.001089	0.386253
N2020		20	46	164.11	0.101875	0.002091	0.542118
N2020		18	12	40.51	0.101822	0.000856	-0.352992
N2020		20	80	178.91	0.101467	0.001052	0.571677
N2020		20	39	115.11	0.101292	0.000851	0.334776
N2020		11	56	34.31	0.101107	0.000849	-0.336484
N2020		15	76	144.81	0.100561	0.001088	0.375397
N2020		8	35	131.91	0.100556	0.000845	0.32663
N2020		14	32	116.21	0.100517	0.000844	0.328036
N2020		12	45	140.11	0.100452	0.000844	-0.32711
N2020		2	63	156.51	0.100355	0.000843	0.355331
N2020		3	36	39.51	0.100353	0.000842	1.60551
N2020		9	98	176.51	0.100353	0.000842	1.60551
N2020		2	15	82.91	0.09995	0.000985	-0.364113
N2020		8	36	132.01	0.099879	0.000839	0.333069
N2020		19	91	104.01	0.0995485	0.00138	0.478016
N2020		19	25	33.41	0.0994242	0.000835	0.341956
N2020		13	71	138.11	0.0993838	0.000835	-0.329325
N2020		7	112	207.51	0.0992653	0.000834	-0.337509
N2020		15	9	82.51	0.0991755	0.000849	-0.331415
N2020		19	91	106.01	0.0990197	0.001129	0.421975
N2020		10	42	74.61	0.0989468	0.000832	-0.331383
N2020		10	76	128.81	0.0985716	0.000892	-0.343852
N2020		15	10	82.81	0.0982752	0.000826	-0.327522
N2020		8	62	144.31	0.0979714	0.000955	0.352863
N2020		12	65	183.31	0.0979147	0.00113	-0.484777
N2020		5	47	30.71	0.0975654	0.000818	-1.13461
N2020		19	36	35.31	0.0975528	0.00082	0.325128
N2020		19	91	102.01	0.0973573	0.00159	0.528964
N2020		19	91	108.01	0.0971194	0.000897	0.368893
N2020		7	57	125.21	0.0966208	0.001012	0.359525
N2020		13	17	0.21	0.0965435	0.000812	1.55706
N2020		13	125	224.81	0.0963628	0.001056	-0.371418
N2020		13	59	128.91	0.0960948	0.000816	0.323227
N2020		8	61	142.01	0.0959544	0.000812	0.324958
N2020		10	31	47.91	0.0958571	0.000805	0.323603
N2020		14	34	133.11	0.0955787	0.00175	0.514414
N2020		8	38	133.41	0.0955267	0.000802	0.326485
N2020		20	42	131.51	0.0954728	0.000968	0.355556
N2020		1	29	83.91	0.0953123	0.000801	-0.319259
N2020		20	19	30.11	0.0950723	0.001134	-0.384378
N2020		11	51	15.21	0.0950176	0.00084	-0.32738
N2020		1	21	70.51	0.0948177	0.000889	-0.340072
N2020		20	65	174.61	0.0947706	0.0008	1.14923
N2020		13	47	84.21	0.0940226	0.004876	0.788574
N2020		15	70	136.41	0.0935385	0.000786	0.317179
N2020		19	5	5.91	0.0930229	0.000781	-0.317856
N2020		1	30	85.11	0.0929732	0.000781	-0.314847
N2020		14	4	22.81	0.092325	0.001055	0.365522
N2020		8	37	132.41	0.0922643	0.000775	0.320152
N2020		14	31	115.11	0.0920896	0.00084	0.327976
N2020		17	72	164.21	0.0916955	0.000771	-0.318759
N2020		10	76	130.81	0.0914375	0.000774	-0.321105
N2020		10	54	100.21	0.0913001	0.000888	-0.338257
N2020		14	28	94.21	0.091239	0.000767	-0.312109
N2020		19	91	100.01	0.0909043	0.001667	0.562882
N2020		10	77	130.91	0.0907053	0.000766	-0.319369
N2020		4	28	95.41	0.0906079	0.001541	0.446272
N2020		10	29	37.41	0.0903987	0.001089	-0.380168
N2020		6	24	112.81	0.0900474	0.000758	0.310858
N2020		8	69	210.51	0.0900112	0.000755	1.09611
N2020		9	8	10.91	0.0899085	0.000755	0.31434
N2020		8	70	210.71	0.0897384	0.000754	1.08406
N2020		17	12	38.21	0.0896824	0.001843	0.488306
N2020		10	63	104.11	0.089644	0.000759	-0.3109
N2020		11	57	34.51	0.0896392	0.000753	-0.316867
N2020		10	37	67.71	0.0895275	0.000752	-0.311823
N2020		6	27	118.11	0.0895064	0.000755	0.316752
N2020		10	21	25.01	0.0894613	0.000831	-0.325599
N2020		9	108	178.81	0.089241	0.00075	-1.13878
N2020		9	99	176.71	0.0887897	0.000746	1.2333
N2020		6	51	159.51	0.0885115	0.000744	0.313773
N2020		6	23	112.41	0.0883498	0.000763	0.315216
N2020		14	47	145.31	0.088322	0.000743	-0.3782
N2020		18	119	126.51	0.088194	0.001012	0.36016
N2020		11	52	22.21	0.0878733	0.000964	-0.360824
N2020		19	69	88.81	0.0877094	0.000735	1.49286
N2020		2	33	133.41	0.0876773	0.000736	1.23429
N2020		20	22	49.51	0.0875881	0.000871	-0.348675
N2020		5	115	83.21	0.0874777	0.000792	0.319797
N2020		5	21	20.81	0.0874154	0.000735	0.308376
N2020		6	3	10.71	0.0873008	0.001126	0.393259
N2020		10	21	23.01	0.087211	0.000733	-0.304834
N2020		11	81	140.21	0.0867625	0.000729	-0.308499
N2020		8	21	71.91	0.0865298	0.000805	0.322842
N2020		8	24	86.41	0.0864383	0.001437	0.440378
N2020		15	26	100.01	0.0862647	0.000725	0.30517
N2020		15	9	80.51	0.0862286	0.000725	-0.303964
N2020		1	106	189.41	0.0861664	0.000724	-0.311086
N2020		13	54	122.11	0.0859806	0.000722	0.305856
N2020		18	38	96.01	0.0856152	0.000718	1.17529
N2020		15	23	98.81	0.0855234	0.000718	0.305882
N2020		17	75	180.91	0.0854926	0.000818	0.325
N2020		3	34	39.21	0.0854696	0.00072	1.44112
N2020		10	41	73.51	0.0852597	0.000767	-0.315521
N2020		6	109	216.71	0.085238	0.001251	-0.403507
N2020		10	58	101.71	0.0851148	0.000715	-0.302046
N2020		6	12	98.81	0.0850918	0.000715	0.314223
N2020		5	108	78.61	0.0850664	0.000715	0.303417
N2020		10	17	13.01	0.0850286	0.000715	0.301746
N2020		2	39	133.71	0.08501	0.000714	0.860313
N2020		16	50	87.61	0.0849807	0.00098	-0.363121
N2020		2	59	152.21	0.0840578	0.000809	0.35178
N2020		1	19	67.71	0.0838525	0.000705	-0.310284
N2020		10	93	165.51	0.0837414	0.000704	-0.305916
N2020		6	109	238.71	0.0836711	0.001765	0.480232
N2020		6	29	118.51	0.0833217	0.000701	0.304984
N2020		12	57	171.31	0.0831598	0.00091	-0.368825
N2020		5	29	29.41	0.0831316	0.000697	1.32973
N2020		15	79	152.21	0.0829042	0.000697	0.300582
N2020		15	61	119.11	0.0828382	0.001233	0.39449
N2020		10	92	165.31	0.0828376	0.000696	-0.303972
N2020		17	45	90.41	0.0823951	0.000692	-0.300638
N2020		9	16	20.91	0.0822222	0.000691	-0.304161
N2020		15	24	99.51	0.0821555	0.000691	0.29888
N2020		6	52	159.71	0.0821545	0.00069	0.302761
N2020		14	46	145.11	0.0819878	0.000689	-0.362355
N2020		7	20	81.41	0.0816202	0.001129	0.430173
N2020		11	60	51.01	0.0815712	0.000809	0.321197
N2020		15	27	100.21	0.0815	0.00069	0.299814
N2020		11	80	139.51	0.0814946	0.000685	-0.299582
N2020		18	113	115.11	0.0812561	0.000683	0.300194
N2020		7	63	132.11	0.0808201	0.000679	0.307841
N2020		6	50	158.81	0.0806839	0.000678	0.299096
N2020		10	20	22.71	0.0806543	0.000701	-0.298776
N2020		6	44	152.81	0.0804195	0.000677	-0.293928
N2020		14	31	113.11	0.0800053	0.000836	0.327174
N2020		6	72	193.91	0.0795934	0.00067	0.291954
N2020		2	151	300.91	0.0795726	0.00067	0.292401
N2020		10	21	27.01	0.0795422	0.0007	-0.299939
N2020		18	34	95.81	0.0793118	0.000673	2.62476
N2020		20	31	83.71	0.0792577	0.000668	-0.302725
N2020		19	91	98.01	0.0792508	0.001539	0.568273
N2020		15	22	98.41	0.079149	0.000665	0.295005
N2020		17	46	91.21	0.0785006	0.000661	-0.293199
N2020		17	12	40.21	0.0779471	0.001409	0.425889
N2020		10	25	28.71	0.0778774	0.000654	-0.292617
N2020		3	56	59.51	0.0773974	0.001382	0.471505
N2020		6	53	160.91	0.0773598	0.000651	0.291205
N2020		13	125	226.81	0.0770545	0.000874	-0.336586
N2020		11	94	163.11	0.0769052	0.000647	0.285631
N2020		20	42	129.51	0.0767664	0.000715	0.305064
N2020		18	72	96.71	0.0759949	0.000637	-1.28333
N2020		19	101	113.91	0.0759784	0.000638	-0.304515
N2020		10	35	49.71	0.0757137	0.000637	0.291142
N2020		2	7	62.71	0.0756571	0.00066	-0.297851
N2020		14	19	70.91	0.075399	0.001125	0.379276
N2020		11	82	141.21	0.0751775	0.000632	-0.287546
N2020		17	11	2.01	0.0751708	0.000729	-1.01921
N2020		10	82	140.41	0.0750831	0.000631	-0.283487
N2020		11	88	157.51	0.0749733	0.000729	0.305726
N2020		3	26	37.11	0.0749041	0.000632	0.293577
N2020		1	26	82.21	0.0746907	0.000628	-0.285442
N2020		10	22	27.61	0.0746549	0.000627	-0.284388
N2020		9	9	11.91	0.0746482	0.000629	0.28431
N2020		9	32	46.51	0.0743683	0.000721	-0.304377
N2020		10	43	75.01	0.0742262	0.000626	-0.287796
N2020		5	116	84.91	0.0740695	0.000623	0.283726
N2020		5	117	85.41	0.0737069	0.000619	0.283202
N2020		11	88	155.51	0.07355	0.000795	0.319777
N2020		9	87	107.21	0.0735476	0.000618	0.290612
N2020		4	28	97.41	0.0728844	0.0012	0.393902
N2020		17	44	89.21	0.072526	0.000609	-0.280685
N2020		9	88	108.01	0.0723719	0.000608	0.283428
N2020		16	65	105.01	0.0723098	0.000862	-0.343187
N2020		19	56	54.81	0.0718667	0.002441	0.564562
N2020		19	56	56.81	0.0716666	0.002638	0.588151
N2020		18	119	128.51	0.0716076	0.000731	0.30586
N2020		15	20	96.91	0.0715364	0.000633	0.287939
N2020		8	62	146.31	0.0713568	0.000788	0.320012
N2020		19	56	52.81	0.0712906	0.002186	0.533707
N2020		19	56	58.81	0.0706107	0.002757	0.603292
N2020		6	3	12.71	0.0704004	0.001099	0.389298
N2020		15	7	77.01	0.070203	0.000663	-0.289423
N2020		7	25	88.71	0.0701633	0.000589	0.299233
N2020		10	23	28.01	0.0701607	0.000589	-0.275367
N2020		19	56	50.81	0.0700938	0.001902	0.49767
N2020		13	47	82.21	0.0700743	0.003612	0.678587
N2020		10	24	28.41	0.0700667	0.000589	-0.276812
N2020		5	126	86.01	0.0698532	0.000587	0.284311
N2020		9	85	104.31	0.0697458	0.00059	0.279225
N2020		6	105	203.11	0.0696926	0.000585	-0.277548
N2020		2	148	295.81	0.0696713	0.000585	0.272817
N2020		3	83	149.11	0.0695539	0.00115	0.384452
N2020		1	90	159.91	0.0694489	0.000584	-0.270774
N2020		10	5	6.31	0.06942	0.000583	0.275762
N2020		10	3	4.81	0.0693018	0.000582	0.273874
N2020		6	31	122.11	0.0692154	0.000691	0.300469
N2020		14	47	147.31	0.0691946	0.00064	-0.366407
N2020		11	88	153.51	0.0687936	0.000787	0.318566
N2020		19	56	60.81	0.0687126	0.002791	0.609801
N2020		19	56	48.81	0.0684685	0.001615	0.458906
N2020		1	21	72.51	0.0684444	0.000679	-0.296399
N2020		2	30	126.51	0.0684231	0.001261	0.584409
N2020		10	4	5.51	0.0681692	0.000573	0.271607
N2020		2	30	128.51	0.0680393	0.001232	0.649971
N2020		9	65	78.01	0.0679071	0.000652	0.288235
N2020		2	30	124.51	0.0676671	0.001188	0.522442
N2020		17	12	42.21	0.0676556	0.001065	0.369744
N2020		6	107	203.21	0.067643	0.00057	-0.274165
N2020		19	3	1.51	0.0675413	0.000569	-0.277388
N2020		1	27	83.11	0.0675332	0.000567	-0.270555
N2020		8	24	88.41	0.067459	0.001173	0.397852
N2020		12	43	139.01	0.0671604	0.000564	-0.267549
N2020		18	8	33.11	0.0669738	0.000926	-0.352728
N2020		5	107	77.91	0.0669261	0.000562	0.26841
N2020		5	122	85.61	0.066882	0.000562	0.26808
N2020		2	30	130.51	0.0667889	0.001068	0.730313
N2020		19	56	46.81	0.0666012	0.001346	0.419703
N2020		18	138	149.71	0.0665157	0.000559	-0.273813
N2020		17	13	54.71	0.06644	0.000764	-0.313598
N2020		2	30	132.51	0.0663851	0.000708	0.874285
N2020		10	96	166.91	0.0662208	0.000556	-0.268032
N2020		6	14	100.31	0.0661789	0.000556	0.27487
N2020		19	56	62.81	0.0660691	0.002744	0.60833
N2020		2	30	122.51	0.0659812	0.001051	0.462457
N2020		6	102	202.71	0.0658986	0.000554	-0.271441
N2020		18	73	96.81	0.0658476	0.000553	-1.06937
N2020		1	9	50.81	0.065486	0.000553	0.267859
N2020		14	31	111.11	0.0653884	0.000762	0.312438
N2020		11	91	160.81	0.0650907	0.000547	0.262602
N2020		20	46	166.11	0.0650312	0.00135	0.457137
N2020		2	145	282.71	0.0649164	0.000546	0.264639
N2020		5	20	20.21	0.0648257	0.000545	0.264375
N2020		2	21	91.31	0.0647569	0.000544	0.261497
N2020		11	65	59.81	0.064715	0.000544	0.263337
N2020		19	56	44.81	0.0646441	0.001109	0.381814
N2020		8	21	63.91	0.064472	0.000992	-0.35748
N2020		8	29	117.71	0.0644395	0.000542	0.267207
N2020		5	132	120.31	0.0644355	0.000824	0.335931
N2020		7	106	205.01	0.0644338	0.000543	-0.264286
N2020		6	109	218.71	0.06439	0.001072	-0.373173
N2020		13	131	242.71	0.0640254	0.000538	0.262636
N2020		10	35	51.71	0.0639065	0.000636	0.290428
N2020		2	30	120.51	0.0637453	0.000888	0.406027
N2020		11	90	159.51	0.063727	0.000535	0.262107
N2020		3	8	18.01	0.0636999	0.000536	-0.273968
N2020		9	1	0.01	0.0635853	0.000534	-0.262645
N2020		12	42	137.71	0.0633278	0.000532	-0.260742
N2020		12	9	26.51	0.0632136	0.000905	-0.33921
N2020		6	30	119.21	0.0629471	0.000529	0.263353
N2020		19	91	96.01	0.0628577	0.001209	0.538014
N2020		19	56	64.81	0.0628337	0.002627	0.599933
N2020		19	56	42.81	0.0627045	0.000905	0.346282
N2020		7	11	51.01	0.0624682	0.001	-0.407702
N2020		5	123	85.81	0.0623853	0.000524	0.259425
N2020		9	15	20.41	0.0623228	0.000524	-0.260394
N2020		2	48	138.41	0.0619904	0.000522	-0.487654
N2020		15	76	142.81	0.0619216	0.000619	0.283372
N2020		10	61	103.21	0.0618172	0.000519	-0.257633
N2020		14	4	20.81	0.0617931	0.000683	0.294457
N2020		10	34	49.51	0.061745	0.000519	0.263028
N2020		5	7	10.11	0.0614498	0.000517	-0.259191
N2020		2	30	118.51	0.0613157	0.000731	0.35511
N2020		10	94	165.81	0.0612895	0.000515	-0.259014
N2020		4	39	134.61	0.0610977	0.000601	0.277857
N2020		20	42	127.51	0.061082	0.000513	0.258858
N2020		3	43	40.01	0.0610746	0.000512	1.09859
N2020		19	94	110.01	0.0609939	0.000513	0.276495
N2020		11	88	151.51	0.060911	0.000696	0.300339
N2020		19	56	40.81	0.0608509	0.000736	0.313648
N2020		8	28	116.31	0.0607808	0.000546	0.267184
N2020		9	89	108.81	0.0603399	0.000507	0.258665
N2020		4	67	204.61	0.0601643	0.000559	-0.268224
N2020		11	58	35.91	0.0601372	0.000505	-0.255549
N2020		17	69	143.71	0.0599558	0.000584	0.281911
N2020		18	10	39.81	0.0595507	0.0005	-0.266352
N2020		6	71	192.61	0.0593827	0.000499	0.255243
N2020		19	56	66.81	0.0591826	0.002457	0.586002
N2020		19	56	38.81	0.0591199	0.000597	0.284074
N2020		4	10	1.21	0.0590494	0.000497	1.32482
N2020		2	30	116.51	0.0589383	0.000592	0.310618
N2020		9	106	178.61	0.0588888	0.000495	0.769425
N2020		6	109	236.71	0.0588003	0.001364	0.42158
N2020		2	1	58.01	0.0587545	0.000535	-0.266303
N2020		11	79	139.11	0.0587297	0.000493	-0.254536
N2020		17	12	44.21	0.0587289	0.0008	0.320163
N2020		7	24	87.91	0.0586974	0.000493	0.276152
N2020		9	86	106.51	0.0586186	0.000514	0.264709
N2020		7	104	200.61	0.0582819	0.000557	0.264734
N2020		20	41	126.71	0.057888	0.000492	0.25203
N2020		6	13	99.31	0.0578277	0.000486	0.258526
N2020		19	35	33.81	0.0575699	0.000484	0.251163
N2020		19	56	36.81	0.057528	0.000484	0.2574
N2020		9	14	20.21	0.0575276	0.000491	-0.252094
N2020		6	16	100.81	0.0575193	0.000483	0.247673
N2020		20	80	176.91	0.0574353	0.000577	0.498255
N2020		2	28	113.71	0.057313	0.000487	0.28112
N2020		7	46	96.41	0.0571124	0.00048	0.253539
N2020		12	57	169.31	0.0570536	0.000607	-0.296812
N2020		6	103	202.91	0.0569768	0.000479	-0.251138
N2020		14	34	135.11	0.0569454	0.000813	0.36168
N2020		5	30	29.61	0.0567739	0.000476	0.983536
N2020		2	30	114.51	0.0567438	0.000477	0.272506
N2020		10	95	166.41	0.0567314	0.000477	-0.248224
N2020		18	8	19.11	0.0565482	0.000476	0.250043
N2020		1	24	80.71	0.0565088	0.000475	-0.247238
N2020		10	99	168.01	0.0564662	0.000475	-0.248346
N2020		5	16	17.41	0.0564202	0.000474	0.24905
N2020		16	64	100.61	0.0563803	0.000475	-0.256818
N2020		5	6	8.71	0.0563777	0.000487	-0.250976
N2020		13	125	228.81	0.056356	0.000617	-0.281741
N2020		2	31	133.01	0.0563046	0.000472	0.88285
N2020		9	64	74.81	0.0562826	0.000501	0.251958
N2020		6	93	199.61	0.0562586	0.000475	-0.262314
N2020		10	29	39.41	0.0562462	0.00069	-0.303131
N2020		18	119	130.51	0.0561303	0.000488	0.249747
N2020		11	51	17.21	0.0558324	0.000486	-0.248411
N2020		9	43	57.51	0.0558104	0.000469	-0.24662
N2020		6	15	100.51	0.0556076	0.000467	0.243189
N2020		11	60	49.01	0.0555913	0.000525	0.259717
N2020		5	10	14.51	0.0555685	0.000467	0.251382
N2020		12	65	185.31	0.0553869	0.000943	-0.46988
N2020		19	56	68.81	0.0552918	0.00225	0.567789
N2020		4	28	99.41	0.0552643	0.000838	0.329334
N2020		5	103	76.81	0.0549871	0.000468	0.242987
N2020		10	99	170.01	0.0548539	0.000548	-0.267032
N2020		10	6	7.81	0.0548096	0.00046	0.244467
N2020		2	1	56.01	0.0547298	0.000584	-0.27794
N2020		1	31	86.81	0.0546864	0.00046	-0.243203
N2020		6	26	115.11	0.0546124	0.000459	0.246693
N2020		12	41	136.41	0.054559	0.000458	-0.243716
N2020		11	43	7.21	0.0545236	0.000622	-0.290389
N2020		18	107	107.71	0.0545035	0.000458	0.247967
N2020		13	18	0.31	0.0544225	0.000456	0.997161
N2020		10	98	167.81	0.0543991	0.000457	-0.241204
N2020		9	60	60.21	0.0542565	0.000456	-0.24092
N2020		13	132	244.41	0.0542424	0.000456	0.241962
N2020		2	16	84.51	0.0540028	0.000454	-0.247638
N2020		9	16	22.91	0.0539564	0.000468	-0.249916
N2020		9	47	58.51	0.0539531	0.000453	-0.243663
N2020		13	46	0.51	0.0539449	0.000454	0.541409
N2020		2	59	150.21	0.0536352	0.000542	0.296139
N2020		10	99	172.01	0.0531659	0.000633	-0.287297
N2020		15	17	91.11	0.0529662	0.000445	0.239416
N2020		14	40	139.41	0.0529445	0.000445	0.286842
N2020		1	89	159.71	0.0529393	0.000446	-0.236381
N2020		19	74	89.21	0.0528966	0.000445	0.908556
N2020		13	130	239.91	0.0528226	0.000444	0.245297
N2020		20	38	114.31	0.0527484	0.000467	0.245187
N2020		13	61	130.71	0.05266	0.000443	0.239652
N2020		13	46	2.51	0.052483	0.000731	0.537411
N2020		5	14	16.91	0.052351	0.00044	0.24034
N2020		11	52	20.21	0.0522362	0.000513	-0.262523
N2020		6	25	114.61	0.052149	0.000438	0.237695
N2020		13	129	238.71	0.052134	0.000438	0.244632
N2020		9	97	113.91	0.0520611	0.000438	0.236392
N2020		6	3	14.71	0.0518172	0.000981	0.368704
N2020		9	97	115.91	0.0516404	0.000518	0.256976
N2020		9	100	177.21	0.0516069	0.000439	1.28065
N2020		10	99	174.01	0.0514047	0.000731	-0.309342
N2020		5	15	17.21	0.0513958	0.000432	0.238118
N2020		19	56	70.81	0.0513172	0.002021	0.546523
N2020		9	97	117.91	0.051197	0.000614	0.279482
N2020		16	77	141.31	0.0511888	0.000434	0.237216
N2020		13	46	4.51	0.0511452	0.000975	0.538361
N2020		11	88	149.51	0.0510443	0.000552	0.268006
N2020		17	12	46.21	0.051041	0.000599	0.276887
N2020		9	97	119.91	0.0507222	0.000727	0.304125
N2020		12	44	139.61	0.0507062	0.000426	-0.231921
N2020		2	1	54.01	0.0505788	0.000631	-0.288655
N2020		18	143	151.61	0.0505178	0.000425	-0.234383
N2020		7	20	75.41	0.0504221	0.000945	-0.419128
N2020		7	57	127.21	0.050214	0.0005	0.25393
N2020		9	97	121.91	0.0502001	0.000861	0.33097
N2020		14	47	149.31	0.0500044	0.000501	-0.343704
N2020		2	40	133.91	0.0499855	0.000421	0.638313
N2020		17	75	178.91	0.0499334	0.000491	0.251452
N2020		15	16	89.81	0.0498696	0.000427	0.233807
N2020		5	18	19.11	0.0498123	0.000418	0.232184
N2020		13	46	6.51	0.0497987	0.001195	0.542013
N2020		2	29	113.81	0.0497397	0.000418	0.262566
N2020		20	35	96.31	0.0497158	0.000633	-0.284654
N2020		18	118	115.51	0.0496913	0.000419	0.23599
N2020		9	97	123.91	0.049606	0.001019	0.359958
N2020		10	35	53.71	0.0495917	0.00057	0.27456
N2020		10	99	176.01	0.0495752	0.000846	-0.333535
N2020		19	9	8.51	0.0495192	0.000416	-0.230718
N2020		14	31	109.11	0.0491284	0.000615	0.280775
N2020		20	35	98.31	0.0490793	0.000607	-0.278722
N2020		17	72	166.21	0.0490661	0.000468	-0.248648
N2020		9	97	125.91	0.048902	0.001201	0.390882
N2020		15	61	117.11	0.0488762	0.000737	0.30513
N2020		4	67	194.61	0.0488521	0.000422	0.233475
N2020		11	69	68.21	0.0488048	0.000507	-0.258026
N2020		12	47	158.41	0.0487098	0.000551	-0.270197
N2020		13	47	80.21	0.0483626	0.002365	0.549023
N2020		13	46	8.51	0.0483417	0.001396	0.546955
N2020		8	24	90.41	0.0482404	0.00084	0.336666
N2020		20	35	94.31	0.0482194	0.000595	-0.276139
N2020		10	9	8.01	0.0481323	0.000404	0.227059
N2020		9	97	127.91	0.0480329	0.001405	0.423071
N2020		5	6	6.71	0.0477502	0.000415	-0.231177
N2020		11	32	0.81	0.0477183	0.0004	0.770432
N2020		10	99	178.01	0.0476853	0.000982	-0.360437
N2020		10	89	161.81	0.0476539	0.0004	-0.229059
N2020		10	19	13.91	0.0476428	0.000401	0.231093
N2020		6	69	188.91	0.0476337	0.0004	0.226861
N2020		9	102	177.61	0.0474926	0.000398	0.69275
N2020		6	18	101.71	0.0474165	0.000399	0.224958
N2020		19	56	72.81	0.0473867	0.001782	0.523248
N2020		2	134	258.01	0.0473281	0.000398	0.226068
N2020		2	150	298.01	0.0472615	0.000397	0.224841
N2020		6	49	158.21	0.0472196	0.000417	0.235837
N2020		9	97	129.91	0.046923	0.001625	0.455332
N2020		13	46	10.51	0.0466839	0.001576	0.552057
N2020		1	9	52.81	0.0466068	0.000447	0.239242
N2020		20	35	100.31	0.0465723	0.000529	-0.260269
N2020		13	152	264.11	0.0463213	0.000389	-0.224362
N2020		2	1	52.01	0.0463178	0.000675	-0.298117
N2020		5	12	15.81	0.045956	0.000386	0.228673
N2020		10	88	161.71	0.0458067	0.000389	-0.225716
N2020		10	99	180.01	0.0457482	0.001146	-0.390768
N2020		2	19	88.91	0.0457386	0.000385	-0.221368
N2020		20	10	15.41	0.0457022	0.000472	0.244589
N2020		19	14	17.31	0.0455498	0.000384	0.222949
N2020		8	62	148.31	0.0455277	0.000555	0.268081
N2020		9	97	131.91	0.045478	0.001845	0.48581
N2020		11	77	134.81	0.0453634	0.000478	-0.248789
N2020		3	7	17.11	0.0453597	0.000405	-0.238479
N2020		19	79	89.31	0.0453463	0.00038	1.12958
N2020		13	72	138.61	0.0452376	0.00038	-0.221979
N2020		2	56	139.11	0.0452293	0.00038	-0.39753
N2020		1	78	153.31	0.0451601	0.000379	-0.21906
N2020		19	2	0.21	0.0449832	0.000378	-0.224681
N2020		20	35	92.31	0.0449715	0.000509	-0.255461
N2020		10	13	11.11	0.0449633	0.00038	0.220073
N2020		9	64	70.81	0.0449379	0.000378	-0.221265
N2020		18	108	107.91	0.0449299	0.000378	0.226321
N2020		18	120	130.91	0.0447925	0.000376	0.219364
N2020		17	41	85.91	0.0447886	0.000457	-0.243012
N2020		13	46	12.51	0.0447404	0.001733	0.556294
N2020		17	12	48.21	0.0444477	0.000448	0.239426
N2020		9	4	5.31	0.0444238	0.000373	0.228321
N2020		20	20	45.01	0.0444056	0.000402	-0.243446
N2020		19	13	16.41	0.0443904	0.000394	0.225348
N2020		6	109	220.71	0.0443541	0.000832	-0.328375
N2020		20	19	28.11	0.0441647	0.000491	-0.252764
N2020		18	31	94.71	0.0438229	0.000496	0.485231
N2020		10	99	182.01	0.0437863	0.001348	-0.425832
N2020		19	91	94.01	0.0437719	0.000766	0.469375
N2020		1	21	74.51	0.0436524	0.000432	-0.236242
N2020		19	56	74.81	0.0435981	0.001542	0.498847
N2020		9	97	133.91	0.0435964	0.002045	0.51205
N2020		1	88	157.11	0.0435035	0.000365	-0.214057
N2020		2	17	86.01	0.0431915	0.000363	-0.213735
N2020		11	72	125.11	0.0430469	0.000367	-0.219082
N2020		13	66	134.01	0.0429792	0.000361	0.218787
N2020		20	35	102.31	0.0429176	0.000428	-0.234112
N2020		16	94	167.61	0.042739	0.00036	0.218984
N2020		9	49	59.51	0.042486	0.000357	-0.221839
N2020		13	46	14.51	0.0424287	0.00186	0.558587
N2020		5	11	15.01	0.0420867	0.000354	0.217488
N2020		2	1	50.01	0.04197	0.000712	-0.305764
N2020		10	99	184.01	0.0418402	0.00161	-0.467895
N2020		19	116	128.71	0.0416518	0.00035	-0.213808
N2020		9	42	57.01	0.0416006	0.000349	-0.214021
N2020		11	47	10.21	0.0415809	0.000349	-0.211361
N2020		8	65	208.61	0.0415095	0.000539	0.540667
N2020		2	34	133.51	0.0412517	0.000346	0.978569
N2020		9	97	135.91	0.0411927	0.002195	0.531453
N2020		18	31	72.71	0.0411666	0.000347	-0.220763
N2020		1	25	81.21	0.0411612	0.000346	-0.210646
N2020		1	86	156.41	0.0409477	0.000344	-0.208027
N2020		20	11	16.81	0.0409171	0.000344	0.208814
N2020		2	134	260.01	0.0409149	0.000433	0.235673
N2020		4	23	79.01	0.040791	0.000348	0.21187
N2020		20	35	90.31	0.0407619	0.000404	-0.227757
N2020		11	88	147.51	0.0407591	0.000396	0.227849
N2020		10	97	167.31	0.0407574	0.000342	-0.208888
N2020		6	69	190.91	0.0406899	0.000346	0.212423
N2020		10	99	192.01	0.0406439	0.008424	-1.10945
N2020		1	96	177.21	0.0406398	0.000342	-0.208823
N2020		7	104	204.61	0.0406324	0.000353	-0.212173
N2020		16	57	98.51	0.0403427	0.00034	-0.213001
N2020		18	21	53.71	0.040028	0.000337	-0.217367
N2020		19	56	76.81	0.0400207	0.00131	0.474045
N2020		10	99	186.01	0.0399888	0.001972	-0.521195
N2020		1	104	188.41	0.0399857	0.000337	-0.214482
N2020		4	28	101.41	0.0397754	0.000533	0.262709
N2020		13	46	16.51	0.0396713	0.00195	0.557705
N2020		8	65	206.61	0.0396641	0.000762	0.52303
N2020		14	41	140.51	0.0395383	0.000332	0.246713
N2020		16	93	167.31	0.0394261	0.000333	0.210032
N2020		5	100	56.81	0.0390852	0.000328	0.216238
N2020		5	6	4.71	0.0390739	0.000328	-0.205757
N2020		4	38	131.61	0.0389203	0.000327	0.205616
N2020		19	89	89.91	0.0389114	0.000327	0.81708
N2020		20	35	104.31	0.038892	0.00033	-0.205491
N2020		4	32	120.21	0.0387801	0.000326	0.204473
N2020		5	96	41.01	0.038631	0.000881	0.445024
N2020		14	39	139.21	0.0386093	0.000324	0.24357
N2020		9	22	29.01	0.0384448	0.000323	-0.205296
N2020		10	99	188.01	0.0384114	0.002534	-0.595568
N2020		4	29	110.91	0.0383929	0.000376	0.220714
N2020		9	44	57.91	0.0382495	0.000321	-0.20403
N2020		19	7	6.21	0.0382449	0.000321	-0.205875
N2020		9	97	137.91	0.0382274	0.002272	0.541785
N2020		10	20	14.71	0.0381803	0.000321	0.202493
N2020		5	96	39.01	0.038126	0.000853	0.474939
N2020		3	8	20.01	0.0380726	0.000334	-0.216195
N2020		4	29	112.91	0.0380536	0.000358	0.215514
N2020		16	78	141.61	0.0380386	0.00032	0.203127
N2020		8	65	204.61	0.0380275	0.000939	0.512079
N2020		6	70	191.71	0.0379327	0.000319	0.205085
N2020		5	96	43.01	0.0378446	0.000827	0.405867
N2020		13	125	230.81	0.0377821	0.000374	-0.218825
N2020		11	59	36.01	0.037779	0.000318	-0.202119
N2020		2	138	277.21	0.0377764	0.000318	-0.206055
N2020		6	38	146.81	0.0377632	0.000351	-0.211206
N2020		10	99	190.01	0.0376311	0.003641	-0.720757
N2020		2	1	48.01	0.0375651	0.000738	-0.311092
N2020		14	4	18.81	0.0375592	0.000389	0.222464
N2020		13	133	244.51	0.0373971	0.000315	0.200938
N2020		2	149	297.31	0.0373657	0.000314	0.199827
N2020		2	150	300.01	0.0370133	0.000315	0.199719
N2020		2	52	138.61	0.0369351	0.000311	-0.382995
N2020		12	57	167.31	0.036926	0.000372	-0.23015
N2020		19	56	78.81	0.0366984	0.001088	0.449401
N2020		1	87	156.91	0.036571	0.000307	-0.196601
N2020		1	95	176.01	0.0365528	0.000324	-0.203422
N2020		8	65	202.61	0.03641	0.001081	0.503786
N2020		13	46	18.51	0.0364022	0.00199	0.552141
N2020		9	48	58.71	0.036372	0.000306	-0.196557
N2020		20	35	88.31	0.0363699	0.000306	-0.198286
N2020		18	7	18.21	0.0363445	0.000305	0.199193
N2020		14	24	85.61	0.0362542	0.000305	-0.200623
N2020		9	46	58.11	0.036191	0.000304	-0.198365
N2020		5	96	45.01	0.0361602	0.000718	0.361404
N2020		5	96	37.01	0.0361168	0.000728	0.493517
N2020		4	29	108.91	0.0361116	0.00034	0.209933
N2020		18	8	21.11	0.0360825	0.00036	0.217578
N2020		6	109	234.71	0.036068	0.000901	0.342237
N2020		20	12	17.51	0.0360422	0.000303	0.196138
N2020		9	91	110.01	0.0359599	0.000302	0.194706
N2020		18	109	108.61	0.0359374	0.000302	0.199861
N2020		11	74	125.81	0.0358334	0.000302	-0.197035
N2020		8	21	69.91	0.0357108	0.000405	0.228869
N2020		18	31	74.71	0.0356757	0.000358	-0.226548
N2020		4	30	114.91	0.0356718	0.0003	0.197882
N2020		5	133	127.91	0.0355995	0.000299	-0.217797
N2020		4	31	119.91	0.035593	0.000307	0.198368
N2020		19	12	14.21	0.0355598	0.000299	0.195146
N2020		11	73	125.41	0.035529	0.000299	-0.197579
N2020		2	18	87.81	0.0355066	0.000298	-0.193607
N2020		13	65	133.11	0.0354135	0.000298	0.199107
N2020		9	63	64.61	0.0353237	0.000427	-0.233126
N2020		6	17	101.51	0.0351501	0.000295	0.193571
N2020		4	1	0.01	0.0351199	0.000296	0.880794
N2020		14	44	141.41	0.034963	0.000294	0.232832
N2020		19	1	0.01	0.0349029	0.000293	-0.198219
N2020		3	5	2.81	0.0348059	0.000293	0.196805
N2020		9	17	24.31	0.0348035	0.000293	-0.197895
N2020		20	10	13.41	0.034758	0.000382	0.220565
N2020		4	37	131.21	0.0347519	0.000292	0.194272
N2020		9	97	139.91	0.0347291	0.00226	0.541838
N2020		20	64	174.41	0.0346877	0.000291	1.15298
N2020		8	65	200.61	0.0346838	0.001188	0.495685
N2020		14	43	141.21	0.0346586	0.000291	0.225878
N2020		14	42	140.71	0.034508	0.00029	0.229446
N2020		20	46	168.11	0.0343823	0.000706	0.356843
N2020		6	38	142.81	0.0343665	0.000289	0.191507
N2020		13	126	235.01	0.0343422	0.000316	0.200502
N2020		6	31	120.11	0.0342836	0.000288	0.194693
N2020		9	63	66.61	0.0342717	0.000417	-0.23006
N2020		13	130	241.91	0.0341578	0.000292	0.199092
N2020		5	96	47.01	0.034018	0.00059	0.316301
N2020		11	77	130.81	0.0338761	0.000285	0.192118
N2020		10	35	55.71	0.0338652	0.000434	0.239203
N2020		11	60	47.01	0.0336571	0.000283	0.191552
N2020		19	56	80.81	0.0336558	0.000881	0.425434
N2020		13	60	130.11	0.033637	0.000283	0.191405
N2020		1	14	64.01	0.0334469	0.000281	-0.188561
N2020		19	10	9.51	0.03341	0.000281	-0.189773
N2020		20	15	19.61	0.0333974	0.000281	0.190216
N2020		19	13	14.41	0.0333314	0.00028	0.189531
N2020		16	88	155.81	0.0332689	0.000321	0.207455
N2020		17	13	52.71	0.0331951	0.000355	-0.213922
N2020		18	8	31.11	0.0331437	0.000492	-0.25602
N2020		2	1	46.01	0.0331422	0.00075	-0.313476
N2020		19	70	89.01	0.0331138	0.000278	0.722896
N2020		10	99	216.01	0.0330615	0.000445	0.794971
N2020		14	31	107.11	0.0329541	0.000421	0.232623
N2020		14	19	72.91	0.0328627	0.000454	0.241367
N2020		8	65	198.61	0.0327531	0.001256	0.485812
N2020		11	66	61.91	0.0326435	0.000274	-0.186831
N2020		5	96	35.01	0.0326194	0.000515	0.500344
N2020		9	63	62.61	0.0325854	0.000344	-0.209923
N2020		13	46	20.51	0.0325782	0.001967	0.540101
N2020		6	3	16.71	0.0325715	0.000751	0.323418
N2020		5	13	16.21	0.0325342	0.000273	0.188254
N2020		5	105	77.51	0.0325133	0.000273	0.194106
N2020		3	83	151.11	0.032512	0.000551	0.266183
N2020		9	3	3.41	0.0323872	0.000272	0.193502
N2020		1	81	154.21	0.0323436	0.000272	-0.191349
N2020		2	134	262.01	0.0320348	0.000413	0.230378
N2020		15	76	140.81	0.0319906	0.000269	0.18712
N2020		3	20	33.41	0.031912	0.00027	0.187217
N2020		4	29	106.91	0.0318701	0.000268	0.186464
N2020		5	96	49.01	0.0317727	0.000469	0.274251
N2020		14	28	96.21	0.0317382	0.000273	-0.186707
N2020		10	20	20.71	0.0316955	0.000331	-0.205267
N2020		3	83	161.11	0.0316672	0.000289	-0.193589
N2020		14	47	151.31	0.0314683	0.000338	-0.305457
N2020		3	4	2.61	0.0314153	0.000264	0.187552
N2020		11	88	145.51	0.0313556	0.000264	0.186545
N2020		13	69	137.51	0.0313248	0.000263	-0.190197
N2020		5	41	30.31	0.0312094	0.000261	-0.615737
N2020		8	66	209.91	0.0311946	0.000261	1.09609
N2020		11	43	1.21	0.0311927	0.000264	0.381417
N2020		19	8	7.01	0.0311616	0.000262	-0.182984
N2020		9	90	109.51	0.0311308	0.000262	0.181715
N2020		5	19	19.71	0.0311239	0.000262	0.184191
N2020		15	16	87.81	0.0311221	0.000268	0.18475
N2020		8	24	92.41	0.0310241	0.000516	0.26409
N2020		19	56	82.81	0.0309019	0.000688	0.402488
N2020		9	97	141.91	0.0307982	0.002159	0.531327
N2020		14	34	137.11	0.0307565	0.000324	0.237546
N2020		13	47	78.21	0.030617	0.001354	0.415396
N2020		20	36	104.41	0.0305588	0.000257	-0.181558
N2020		8	65	196.61	0.0305506	0.00128	0.472542
N2020		13	151	263.91	0.0304473	0.000256	-0.180742
N2020		5	8	11.61	0.0302207	0.000254	-0.180489
N2020		3	7	5.11	0.0302142	0.000254	0.188935
N2020		11	40	1.01	0.029875	0.00025	1.0605
N2020		18	110	109.51	0.0298681	0.000251	0.184341
N2020		19	103	116.61	0.0298551	0.000251	-0.187578
N2020		9	94	110.91	0.0297828	0.00025	0.177554
N2020		9	50	59.91	0.0297375	0.00025	-0.186013
N2020		9	63	68.61	0.0297333	0.000319	-0.201482
N2020		5	137	166.81	0.0297301	0.000251	-0.179517
[truncated: 6,821 more rows]

## Sheet: Genetic map
S3_File. QTL for 2020 and genetic map.
306 RILs genetic map
2075 polymorphic SNPs
	group	Gm01
1	Gm01_3504836	0
2	Gm01_5538088	0.4
3	Gm01_5578920	0.5
4	Gm01_5475285	1.1
5	Gm01_5452188	1.1
6	Gm01_5560899	1.6
7	Gm01_5566630	1.7
8	Gm01_3466825	2.1
9	Gm01_5255151	50.8
10	Gm01_5327879	56.7
11	Gm01_5324236	57.2
12	Gm01_5264250	61.6
13	Gm01_5215436	63.7
14	Gm01_5210205	64
15	Gm01_5172124	65.5
16	Gm01_5161238	65.7
17	Gm01_5163648	66.2
18	Gm01_5176487	66.2
19	Gm01_5146091	67.7
20	Gm01_5137682	68.5
21	Gm01_5133020	68.5
22	Gm01_5042385	78.5
23	Gm01_5050728	79.2
24	Gm01_5031807	80.7
25	Gm01_5020241	81.2
26	Gm01_5003566	82.2
27	Gm01_4991258	83.1
28	Gm01_4981644	83.9
29	Gm01_4977028	83.9
30	Gm01_4968769	85.1
31	Gm01_4941206	86.8
32	Gm01_4932276	88.9
33	Gm01_4928127	90
34	Gm01_4919674	90.5
35	Gm01_4912170	91.6
36	Gm01_4852475	98.4
37	Gm01_4846923	98.8
38	Gm01_4830602	100.1
39	Gm01_4841841	101.1
40	Gm01_4818109	102.4
41	Gm01_4811977	103
42	Gm01_4794246	103.9
43	Gm01_4773465	107
44	Gm01_4702359	107.7
45	Gm01_4713076	107.9
46	Gm01_4734224	107.9
47	Gm01_4729653	107.9
48	Gm01_4676571	110.1
49	Gm01_4654544	110.1
50	Gm01_4566575	110.1
51	Gm01_4597539	110.1
52	Gm01_4667221	110.1
53	Gm01_4516599	111.7
54	Gm01_4430419	112.4
55	Gm01_4444389	112.8
56	Gm01_4479049	113.5
57	Gm01_4357694	115.1
58	Gm01_4376724	115.1
59	Gm01_4341394	115.7
60	Gm01_4149347	118.4
61	Gm01_4182804	118.6
62	Gm01_4160432	118.7
63	Gm01_4199309	118.9
64	Gm01_3980339	120.4
65	Gm01_3956185	120.9
66	Gm01_3776729	121.1
67	Gm01_3866109	121.1
68	Gm01_3699484	121.5
69	Gm01_3639363	122
70	Gm01_3672393	122
71	Gm01_3558721	122.4
72	Gm01_3544825	122.5
73	Gm01_3515166	123.2
74	Gm01_3584082	123.6
75	Gm01_3549616	123.8
76	Gm01_4021131	151.2
77	Gm01_4002275	151.4
78	Gm01_3770764	153.3
79	Gm01_3905200	153.5
80	Gm01_3832790	154.1
81	Gm01_3715007	154.2
82	Gm01_3585713	154.6
83	Gm01_3638269	154.6
84	Gm01_3596804	155.3
85	Gm01_3519206	156.2
86	Gm01_3458582	156.4
87	Gm01_3372977	156.9
88	Gm01_3327321	157.1
89	Gm01_3281127	157.7
90	Gm01_3063603	159.9
91	Gm01_3016694	160.4
92	Gm01_2928374	161.6
93	Gm01_2585749	166.3
94	Gm01_2267573	167.9
95	Gm01_1887205	174
96	Gm01_1744951	177.2
97	Gm01_1653315	179
98	Gm01_1502816	181
99	Gm01_1428598	182.3
100	Gm01_1344976	183.2
101	Gm01_1013695	186.8
102	Gm01_963847	187.2
103	Gm01_901691	187.5
104	Gm01_822979	188.4
105	Gm01_688663	189.2
106	Gm01_565991	189.4
107	Gm01_402061	189.9
108	Gm01_281790	189.9
109	Gm01_334575	189.9
110	Gm01_138835	190.1
	group	Gm02
1	Gm02_2282900	0
2	Gm02_769809	59
3	Gm02_831797	59.2
4	Gm02_881272	59.2
5	Gm02_693740	60
6	Gm02_51238	60.7
7	Gm02_207506	60.7
8	Gm02_1033642	64.1
9	Gm02_2246479	72.4
10	Gm02_2158660	72.6
11	Gm02_2320070	74
12	Gm02_2391001	74.7
13	Gm02_2467152	75.4
14	Gm02_2920341	76.9
15	Gm02_2885598	76.9
16	Gm02_3954305	84.5
17	Gm02_3835570	86
18	Gm02_4159788	87.8
19	Gm02_4319761	88.9
20	Gm02_4487187	89.9
21	Gm02_4618881	91.3
22	Gm02_4785649	93.3
23	Gm02_4848464	93.8
24	Gm02_4909353	94.5
25	Gm02_4957187	95.2
26	Gm02_5107836	97
27	Gm02_5595797	101.1
28	Gm02_5809648	111.7
29	Gm02_5343214	113.8
30	Gm02_5155733	114.5
31	Gm02_4311734	133
32	Gm02_5142903	133.2
33	Gm02_5102501	133.4
34	Gm02_1481798	133.5
35	Gm02_4377770	133.7
36	Gm02_4388957	133.7
37	Gm02_4265088	133.7
38	Gm02_4278888	133.7
39	Gm02_4292891	133.7
40	Gm02_4284438	133.9
41	Gm02_4451052	134.1
42	Gm02_4440117	134.6
43	Gm02_4618781	134.6
44	Gm02_4446183	134.6
45	Gm02_4624344	134.6
46	Gm02_4313989	135
47	Gm02_5141136	135.1
48	Gm02_1037321	138.4
49	Gm02_1070996	138.6
50	Gm02_1104223	138.6
51	Gm02_1081098	138.6
52	Gm02_1084314	138.6
53	Gm02_1131565	138.9
54	Gm02_1125707	138.9
55	Gm02_1118050	139.1
56	Gm02_1095477	139.1
57	Gm02_1024171	139.4
58	Gm02_1020061	139.8
59	Gm02_9925870	140.2
60	Gm02_8081081	156
61	Gm02_8341731	156.3
62	Gm02_8273157	156.3
63	Gm02_7987834	156.5
64	Gm02_7435044	166.6
65	Gm02_6821311	172
66	Gm02_6734421	172.8
67	Gm02_6971683	174.4
68	Gm02_7267240	177.8
69	Gm02_9025221	181.6
70	Gm02_9322142	182
71	Gm02_9289865	182.5
72	Gm02_9370878	182.7
73	Gm02_9592601	183.6
74	Gm02_9670302	183.6
75	Gm02_9492605	183.6
76	Gm02_9873369	184.2
77	Gm02_9795247	184.7
78	Gm02_1154059	192.8
79	Gm02_1149487	193.2
80	Gm02_1162889	193.9
81	Gm02_1199805	196.4
82	Gm02_1207820	197.3
83	Gm02_1216868	198
84	Gm02_1224460	198.7
85	Gm02_1311761	200.2
86	Gm02_1347667	200.8
87	Gm02_1355215	201.5
88	Gm02_1373746	203.6
89	Gm02_1412741	207.7
90	Gm02_1421548	208.7
91	Gm02_1434542	209.2
92	Gm02_1450813	210.3
93	Gm02_3003645	229.4
94	Gm02_2833153	229.8
95	Gm02_2782406	230
96	Gm02_2019791	230
97	Gm02_2952809	230
98	Gm02_2106506	230.2
99	Gm02_1827333	230.2
100	Gm02_3078767	230.5
101	Gm02_3043910	230.5
102	Gm02_3204377	230.7
103	Gm02_3547150	232.2
104	Gm02_3666668	232.2
105	Gm02_3954819	232.6
106	Gm02_3826152	232.6
107	Gm02_3744195	232.6
108	Gm02_3630045	232.6
109	Gm02_3929926	232.6
110	Gm02_3884368	232.6
111	Gm02_3993105	233.3
112	Gm02_4001947	234.3
113	Gm02_4102188	234.8
114	Gm02_4070981	234.8
115	Gm02_4073086	235.2
116	Gm02_4148168	235.6
117	Gm02_4140085	235.9
118	Gm02_4158397	236.1
119	Gm02_4150584	236.5
120	Gm02_4178834	236.6
121	Gm02_4186050	237
122	Gm02_4193112	237
123	Gm02_4197940	237.5
124	Gm02_4207385	238.8
125	Gm02_4220473	239.9
126	Gm02_4240487	242
127	Gm02_4273764	242.8
128	Gm02_4364196	249.5
129	Gm02_4403315	252.7
130	Gm02_4419067	254.2
131	Gm02_4415663	254.2
132	Gm02_4411437	254.2
133	Gm02_4425623	254.6
134	Gm02_4477896	258
135	Gm02_4663092	274.4
136	Gm02_4677836	275.7
137	Gm02_4685522	277
138	Gm02_4705147	277.2
139	Gm02_4706497	277.4
140	Gm02_4712551	277.6
141	Gm02_4726820	279.3
142	Gm02_4731435	280.1
143	Gm02_4752873	282.2
144	Gm02_4751517	282.2
145	Gm02_4779030	282.7
146	Gm02_4838212	286.4
147	Gm02_4870211	288.4
148	Gm02_4938821	295.8
149	Gm02_4961612	297.3
150	Gm02_4977619	298
151	Gm02_4998671	300.9
152	Gm02_5017503	301.6
153	Gm02_5030467	303
154	Gm02_5038341	304
155	Gm02_5035834	304
156	Gm02_5054614	305.2
157	Gm02_5070691	305.7
158	Gm02_5071055	305.7
159	Gm02_5093657	306.6
160	Gm02_5115475	307.8
161	Gm02_5127205	308.3
	group	Gm03
1	Gm03_168228	0
2	Gm03_206707	0.2
3	Gm03_241447	0.4
4	Gm03_345478	2.6
5	Gm03_426154	2.8
6	Gm03_566774	4
7	Gm03_510734	5.1
8	Gm03_1758253	18
9	Gm03_2024899	20.7
10	Gm03_2224975	22.4
11	Gm03_2151432	23.1
12	Gm03_2373742	23.8
13	Gm03_2932028	25.8
14	Gm03_3009303	27.6
15	Gm03_3225968	29.1
16	Gm03_3365988	30.2
17	Gm03_3497393	30.9
18	Gm03_3659662	32.2
19	Gm03_3828735	32.8
20	Gm03_3907697	33.4
21	Gm03_4468196	34.1
22	Gm03_4578272	34.4
23	Gm03_4665923	34.8
24	Gm03_5037059	36.1
25	Gm03_5217414	36.4
26	Gm03_5341695	37.1
27	Gm03_5165511	37.9
28	Gm03_5106459	38.5
29	Gm03_4901669	39.2
30	Gm03_4833386	39.2
31	Gm03_1374930	39.2
32	Gm03_4581007	39.2
33	Gm03_4599499	39.2
34	Gm03_4595422	39.2
35	Gm03_4469376	39.3
36	Gm03_4548899	39.5
37	Gm03_4732090	39.7
38	Gm03_4011529	39.8
39	Gm03_3836758	39.8
40	Gm03_4032333	39.8
41	Gm03_4130519	39.8
42	Gm03_4113546	39.8
43	Gm03_4447541	40
44	Gm03_4541636	40.2
45	Gm03_4122828	40.2
46	Gm03_4109017	40.2
47	Gm03_3796325	40.2
48	Gm03_3812162	40.2
49	Gm03_4102083	40.2
50	Gm03_3806902	40.2
51	Gm03_4072778	40.2
52	Gm03_3080988	54.7
53	Gm03_3095579	55.2
54	Gm03_3052908	55.4
55	Gm03_3171148	55.5
56	Gm03_3064705	55.5
57	Gm03_2008279	72.6
58	Gm03_2033458	73
59	Gm03_2100388	73.7
60	Gm03_2117576	73.9
61	Gm03_2134706	74.1
62	Gm03_1978723	75.3
63	Gm03_3551634	87.4
64	Gm03_3579729	90.5
65	Gm03_3601841	91.1
66	Gm03_3617832	92
67	Gm03_3605892	92.9
68	Gm03_3681600	100.1
69	Gm03_3696915	100.4
70	Gm03_3846971	119.1
71	Gm03_3949135	124.5
72	Gm03_3957496	124.5
73	Gm03_3973727	124.8
74	Gm03_4019715	126.6
75	Gm03_4041726	126.9
76	Gm03_4061340	127.7
77	Gm03_4060008	127.7
78	Gm03_4045289	128.2
79	Gm03_4066360	128.4
80	Gm03_4076805	128.9
81	Gm03_4160583	135.6
82	Gm03_4214837	139
83	Gm03_4198497	139.1
84	Gm03_4479032	162
85	Gm03_4609656	169
86	Gm03_4621416	169.4
87	Gm03_4638095	171.1
88	Gm03_4659218	172
89	Gm03_4650811	172
90	Gm03_4688950	172.9
91	Gm03_4699804	173
92	Gm03_4710692	173.9
	group	Gm04
1	Gm04_4885662	0
2	Gm04_4599919	0.3
3	Gm04_4628043	0.3
4	Gm04_4651712	0.3
5	Gm04_4577396	0.3
6	Gm04_4824411	0.5
7	Gm04_4814057	0.7
8	Gm04_4764222	0.7
9	Gm04_2953580	1
10	Gm04_4881216	1.2
11	Gm04_4642801	1.4
12	Gm04_4798183	1.4
13	Gm04_4795771	1.4
14	Gm04_4781513	1.4
15	Gm04_4709227	1.4
16	Gm04_4633329	1.4
17	Gm04_4655021	1.4
18	Gm04_4687302	1.4
19	Gm04_7672403	6.5
20	Gm04_547510	63.9
21	Gm04_10805	65.5
22	Gm04_717646	68.3
23	Gm04_1621110	75
24	Gm04_2237308	79.8
25	Gm04_2268644	80.3
26	Gm04_2365466	81.7
27	Gm04_2681971	83.2
28	Gm04_2574201	83.4
29	Gm04_5172181	106.9
30	Gm04_6064896	114.9
31	Gm04_6341132	115.9
32	Gm04_6643461	120.2
33	Gm04_7052221	121.8
34	Gm04_7115824	122.3
35	Gm04_7213250	122.8
36	Gm04_7278749	123.9
37	Gm04_8004029	131.2
38	Gm04_8065917	131.6
39	Gm04_8317828	132.6
40	Gm04_4081102	146.8
41	Gm04_4107161	148.5
42	Gm04_4124936	149.6
43	Gm04_4132821	150.3
44	Gm04_4215393	151.1
45	Gm04_4153779	151.5
46	Gm04_4158627	151.6
47	Gm04_4295137	156.8
48	Gm04_4300232	157.8
49	Gm04_4305966	158.7
50	Gm04_4305849	158.7
51	Gm04_4315787	159.2
52	Gm04_4350583	162.2
53	Gm04_4358414	162.6
54	Gm04_4364598	163.8
55	Gm04_4373833	164.7
56	Gm04_4388529	165.3
57	Gm04_4380086	165.6
58	Gm04_4396686	166
59	Gm04_4404611	166.7
60	Gm04_4411449	167.6
61	Gm04_4417048	168
62	Gm04_4422051	168.5
63	Gm04_4429082	169.3
64	Gm04_4433759	169.7
65	Gm04_4438393	170.4
66	Gm04_4461164	174.3
67	Gm04_4646983	194.6
68	Gm04_4771897	206.4
69	Gm04_4819863	208.8
70	Gm04_4897736	213.9
71	Gm04_4906019	214.9
	group	Gm05
1	Gm05_3870343	0
2	Gm05_3895037	1.6
3	Gm05_3905417	2.2
4	Gm05_3899591	2.7
5	Gm05_3902115	2.9
6	Gm05_3940203	4.7
7	Gm05_4094286	10.1
8	Gm05_4124088	11.6
9	Gm05_4139464	13.5
10	Gm05_4148130	14.5
11	Gm05_4163817	15
12	Gm05_4165839	15.8
13	Gm05_4174093	16.2
14	Gm05_4186601	16.9
15	Gm05_3809874	17.2
16	Gm05_3807385	17.4
17	Gm05_3803682	18
18	Gm05_3799084	19.1
19	Gm05_3765094	19.7
20	Gm05_3759264	20.2
21	Gm05_3761104	20.8
22	Gm05_3740975	22
23	Gm05_3748078	22.2
24	Gm05_3726014	22.6
25	Gm05_3719425	29.4
26	Gm05_1062563	29.4
27	Gm05_1236013	29.4
28	Gm05_3730588	29.4
29	Gm05_3674925	29.4
30	Gm05_997108	29.6
31	Gm05_3361872	29.8
32	Gm05_3290880	30
33	Gm05_3313027	30.1
34	Gm05_3307588	30.1
35	Gm05_3305090	30.1
36	Gm05_3326896	30.1
37	Gm05_3357696	30.3
38	Gm05_3378529	30.3
39	Gm05_3373756	30.3
40	Gm05_3365140	30.3
41	Gm05_3384347	30.3
42	Gm05_3317658	30.5
43	Gm05_3329039	30.5
44	Gm05_3586093	30.7
45	Gm05_3483057	30.7
46	Gm05_3419044	30.7
47	Gm05_3469287	30.7
48	Gm05_3457050	30.8
49	Gm05_3667153	30.8
50	Gm05_3532642	30.8
51	Gm05_3541664	30.8
52	Gm05_3503907	30.8
53	Gm05_4134431	31
54	Gm05_4118698	31
55	Gm05_3867435	31.5
56	Gm05_1294282	31.8
57	Gm05_492138	31.8
58	Gm05_3704363	31.8
59	Gm05_765761	31.8
60	Gm05_3655844	32
61	Gm05_3265494	32
62	Gm05_2183459	32
63	Gm05_285672	32
64	Gm05_2216235	32
65	Gm05_888436	32
66	Gm05_4144689	32
67	Gm05_3684983	32
68	Gm05_3213013	32.2
69	Gm05_3209753	32.2
70	Gm05_3204343	32.2
71	Gm05_3232749	32.2
72	Gm05_3256515	32.2
73	Gm05_4106696	32.4
74	Gm05_4131874	32.4
75	Gm05_4126556	32.4
76	Gm05_4115129	32.4
77	Gm05_3572402	32.5
78	Gm05_3510394	32.5
79	Gm05_3443973	32.5
80	Gm05_3493926	32.5
81	Gm05_3551840	32.5
82	Gm05_3676935	32.5
83	Gm05_3536809	32.5
84	Gm05_3526232	32.5
85	Gm05_3523709	32.5
86	Gm05_3599261	32.7
87	Gm05_3411536	32.7
88	Gm05_3545091	32.7
89	Gm05_3497649	32.7
90	Gm05_3453650	32.7
91	Gm05_3480197	32.7
92	Gm05_3473486	32.7
93	Gm05_3476564	32.7
94	Gm05_3488790	32.9
95	Gm05_3408167	32.9
96	Gm05_3273418	33
97	Gm05_2738480	55.2
98	Gm05_2721465	56.1
99	Gm05_2672827	56.1
100	Gm05_2736518	56.8
101	Gm05_3176762	61.2
102	Gm05_3182786	61.2
103	Gm05_3166295	74.8
104	Gm05_3127485	77.2
105	Gm05_3139956	77.5
106	Gm05_3133479	77.9
107	Gm05_3131788	77.9
108	Gm05_3104897	78.6
109	Gm05_3096642	78.8
110	Gm05_3093154	78.8
111	Gm05_3097622	78.8
112	Gm05_3070275	79
113	Gm05_2997091	79
114	Gm05_3001326	79.2
115	Gm05_3017243	79.2
116	Gm05_2668596	84.9
117	Gm05_1116530	85.4
118	Gm05_1788470	85.6
119	Gm05_2393493	85.6
120	Gm05_2379961	85.6
121	Gm05_2506818	85.6
122	Gm05_2163309	85.6
123	Gm05_1622032	85.8
124	Gm05_1822348	86
125	Gm05_1027313	86
126	Gm05_1292008	86
127	Gm05_3764264	95.4
128	Gm05_3505412	96.5
129	Gm05_2967386	101.9
130	Gm05_2674662	103.2
131	Gm05_2708074	103.4
132	Gm05_2647363	104.3
133	Gm05_1744708	127.9
134	Gm05_1705841	128.4
135	Gm05_9012813	166.5
136	Gm05_9097414	166.7
137	Gm05_8916450	166.8
138	Gm05_8810126	167.2
	group	Gm06
1	Gm06_657590	0
2	Gm06_489058	0.7
3	Gm06_1737718	6.7
4	Gm06_4983607	48.5
5	Gm06_5010035	48.8
6	Gm06_4957078	49.5
7	Gm06_4991559	50
8	Gm06_5014399	50.4
9	Gm06_3941524	70.2
10	Gm06_6488212	96.6
11	Gm06_6576054	97.7
12	Gm06_6797764	98.8
13	Gm06_6976076	99.3
14	Gm06_6838468	100.3
15	Gm06_6914278	100.5
16	Gm06_7072768	100.8
17	Gm06_7259462	101.5
18	Gm06_7323345	101.7
19	Gm06_7836214	104.4
20	Gm06_7683418	105.3
21	Gm06_7756576	105.7
22	Gm06_7918219	106.2
23	Gm06_8015415	106.4
24	Gm06_8979504	112.8
25	Gm06_9081030	114.6
26	Gm06_9216536	115.1
27	Gm06_9263869	116.1
28	Gm06_9668798	118.5
29	Gm06_9756999	118.5
30	Gm06_9952410	119.2
31	Gm06_9803356	120.1
32	Gm06_1133376	131
33	Gm06_1147987	132.9
34	Gm06_1165962	135.8
35	Gm06_1194880	137.7
36	Gm06_1225203	139.5
37	Gm06_1241443	140.4
38	Gm06_1254445	142.8
39	Gm06_1296385	148.6
40	Gm06_1300877	149.2
41	Gm06_1319335	150.5
42	Gm06_1340198	151.7
43	Gm06_1331894	152.8
44	Gm06_1323769	152.8
45	Gm06_1347205	153.5
46	Gm06_1352820	153.7
47	Gm06_1362198	154.8
48	Gm06_1373204	155.6
49	Gm06_1381129	156.2
50	Gm06_1405854	158.8
51	Gm06_1423841	159.5
52	Gm06_1432114	159.7
53	Gm06_1413871	160.9
54	Gm06_1528897	173
55	Gm06_1537675	173.7
56	Gm06_1533195	174.1
57	Gm06_1545334	174.3
58	Gm06_1557107	174.6
59	Gm06_1570293	175.5
60	Gm06_1584748	177.1
61	Gm06_1608428	179.8
62	Gm06_1613332	180.1
63	Gm06_1620740	180.9
64	Gm06_1656689	182.2
65	Gm06_1666959	182.7
66	Gm06_1674534	183.8
67	Gm06_1735603	187.3
68	Gm06_1725865	187.8
69	Gm06_1739930	188.9
70	Gm06_1761772	191.7
71	Gm06_1858327	192.6
72	Gm06_1928268	193.9
73	Gm06_1954068	195
74	Gm06_2015292	197.1
75	Gm06_2073990	197.6
76	Gm06_2048675	198
77	Gm06_2156701	198.6
78	Gm06_2227123	198.6
79	Gm06_2899190	198.7
80	Gm06_3207970	198.7
81	Gm06_3252522	198.7
82	Gm06_2831523	198.7
83	Gm06_2579993	198.7
84	Gm06_3026091	198.7
85	Gm06_3128851	198.7
86	Gm06_3053465	198.7
87	Gm06_2570493	198.7
88	Gm06_2732264	198.7
89	Gm06_2698199	198.7
90	Gm06_2346287	198.7
91	Gm06_2416077	198.7
92	Gm06_3361566	198.9
93	Gm06_3782344	199.6
94	Gm06_3849946	200
95	Gm06_3701796	200.4
96	Gm06_3870391	200.4
97	Gm06_3899911	200.5
98	Gm06_3942194	201.1
99	Gm06_4067190	201.2
100	Gm06_4087878	201.2
101	Gm06_4126868	201.8
102	Gm06_4343259	202.7
103	Gm06_4270793	202.9
104	Gm06_4251535	203.1
105	Gm06_4230863	203.1
106	Gm06_4288396	203.2
107	Gm06_4368839	203.2
108	Gm06_4447485	205
109	Gm06_4576816	208.7
110	Gm06_5030509	252.1
111	Gm06_5021761	252.3
112	Gm06_5026172	252.6
113	Gm06_5039737	253.2
114	Gm06_5045385	253.7
	group	Gm07
1	Gm07_4394687	0
2	Gm07_4306727	9.4
3	Gm07_4296367	10.1
4	Gm07_4292342	10.1
5	Gm07_4285146	12.1
6	Gm07_4245057	16.3
7	Gm07_3922575	34.7
8	Gm07_3916093	35.6
9	Gm07_3737489	44.1
10	Gm07_3719330	44.9
11	Gm07_3726092	45
12	Gm07_3709661	58.3
13	Gm07_3678262	58.7
14	Gm07_3699838	59.4
15	Gm07_3886100	62.8
16	Gm07_3899156	62.9
17	Gm07_3660567	66.6
18	Gm07_3668739	66.6
19	Gm07_3655175	68.1
20	Gm07_3635708	69.4
21	Gm07_1761593	85.5
22	Gm07_1736280	86.4
23	Gm07_1716046	86.6
24	Gm07_1792254	87.9
25	Gm07_1817503	88.7
26	Gm07_1829304	88.9
27	Gm07_1936145	94.9
28	Gm07_1990551	95.1
29	Gm07_2052701	95.1
30	Gm07_2119386	95.1
31	Gm07_3458067	95.5
32	Gm07_2799825	95.5
33	Gm07_2266834	95.8
34	Gm07_2696007	95.8
35	Gm07_2419791	95.8
36	Gm07_2886584	95.8
37	Gm07_2744511	95.8
38	Gm07_2268679	95.8
39	Gm07_3001801	95.8
40	Gm07_3047164	96
41	Gm07_3371814	96
42	Gm07_3333381	96
43	Gm07_3258886	96
44	Gm07_3136379	96
45	Gm07_2371028	96.2
46	Gm07_2121760	96.4
47	Gm07_1574899	107.4
48	Gm07_1587075	107.6
49	Gm07_1571719	108.3
50	Gm07_1513757	110.8
51	Gm07_1518133	110.8
52	Gm07_1508566	111.7
53	Gm07_1501783	111.7
54	Gm07_1497915	113.1
55	Gm07_1483045	113.4
56	Gm07_1092699	114.9
57	Gm07_1080672	115.2
58	Gm07_1121884	130.8
59	Gm07_1096780	131.2
60	Gm07_1115344	131.5
61	Gm07_1176265	132.1
62	Gm07_1195677	132.1
63	Gm07_1170782	132.1
64	Gm07_1285811	148.6
65	Gm07_1409095	150.2
66	Gm07_1455211	151
67	Gm07_1040381	152.2
68	Gm07_1045167	152.2
69	Gm07_1019319	153.4
70	Gm07_1023635	154.3
71	Gm07_9684260	157
72	Gm07_9452257	160.1
73	Gm07_9402863	160.5
74	Gm07_9181548	160.5
75	Gm07_9102516	160.7
76	Gm07_9057074	160.9
77	Gm07_9372460	161
78	Gm07_8928954	161.4
79	Gm07_8748742	162.1
80	Gm07_8419994	163.4
81	Gm07_8488086	164
82	Gm07_8385653	164.3
83	Gm07_8327392	165.2
84	Gm07_8270118	165.9
85	Gm07_8212204	166.7
86	Gm07_8166605	167.6
87	Gm07_8112122	168.5
88	Gm07_8018299	168.8
89	Gm07_7950118	169
90	Gm07_7913364	169
91	Gm07_7848929	169.5
92	Gm07_7732175	169.9
93	Gm07_5763368	182.3
94	Gm07_5636973	182.7
95	Gm07_5944283	183
96	Gm07_5989451	183.6
97	Gm07_5490895	183.6
98	Gm07_5863012	183.9
99	Gm07_4968383	188.8
100	Gm07_4921108	190
101	Gm07_4837493	190.7
102	Gm07_3953270	198.1
103	Gm07_3990308	198.1
104	Gm07_3845105	198.6
105	Gm07_3143196	205
106	Gm07_3147674	205
107	Gm07_3042699	205.5
108	Gm07_2929896	206.1
109	Gm07_2740071	206.3
110	Gm07_2646409	206.6
111	Gm07_2704982	206.8
112	Gm07_2814243	207.5
113	Gm07_2418465	210.2
114	Gm07_1630335	220.2
115	Gm07_1382983	222.6
116	Gm07_1246890	223.7
117	Gm07_1119462	224
	group	Gm08
1	Gm08_1187744	0
2	Gm08_1284606	0.4
3	Gm08_1504393	1.8
4	Gm08_1622175	2.7
5	Gm08_1970033	6.9
6	Gm08_1923992	6.9
7	Gm08_2119913	7.7
8	Gm08_2041076	8.6
9	Gm08_2341591	12
10	Gm08_2671408	12.7
11	Gm08_2622664	12.9
12	Gm08_2852874	13.3
13	Gm08_2837248	13.3
14	Gm08_3049284	13.6
15	Gm08_3018731	13.8
16	Gm08_3985008	20.6
17	Gm08_4266625	23.2
18	Gm08_5701842	35.1
19	Gm08_5727292	35.8
20	Gm08_5960619	37.1
21	Gm08_8268861	55.9
22	Gm08_1191436	72.9
23	Gm08_1239288	75.7
24	Gm08_1247584	76.4
25	Gm08_1572868	102.1
26	Gm08_1651658	106.4
27	Gm08_1757984	114
28	Gm08_1752924	114.3
29	Gm08_1810148	117.7
30	Gm08_2142535	129.2
31	Gm08_2144338	129.2
32	Gm08_2201336	130.8
33	Gm08_2212355	131.1
34	Gm08_2253047	131.7
35	Gm08_2250268	131.9
36	Gm08_2256605	132
37	Gm08_2262264	132.4
38	Gm08_2270250	133.4
39	Gm08_2317083	134.5
40	Gm08_3408511	136.2
41	Gm08_3022543	136.2
42	Gm08_2521940	136.2
43	Gm08_2363919	136.2
44	Gm08_2802743	136.2
45	Gm08_2324567	136.4
46	Gm08_3075019	136.6
47	Gm08_3007964	136.6
48	Gm08_3140115	136.6
49	Gm08_3267181	136.6
50	Gm08_2551839	136.6
51	Gm08_2655184	136.6
52	Gm08_2949745	136.6
53	Gm08_2772182	136.6
54	Gm08_2491932	136.6
55	Gm08_2369194	136.6
56	Gm08_3450632	136.8
57	Gm08_3510212	137.1
58	Gm08_3632466	138
59	Gm08_3546714	138
60	Gm08_3566437	138
61	Gm08_3585636	138
62	Gm08_3996906	142.3
63	Gm08_4275712	162.2
64	Gm08_4279302	162.6
65	Gm08_4343248	164.6
66	Gm08_1757948	209.9
67	Gm08_1538643	210.5
68	Gm08_1553827	210.5
69	Gm08_1771882	210.5
70	Gm08_4307128	210.7
71	Gm08_1567550	211.1
	group	Gm09
1	Gm09_413274	0
2	Gm09_342047	0.4
3	Gm09_611923	3.4
4	Gm09_720803	5.3
5	Gm09_789163	5.9
6	Gm09_886505	8.7
7	Gm09_1111460	10.3
8	Gm09_1162832	10.9
9	Gm09_1251128	11.9
10	Gm09_1320051	12.5
11	Gm09_1397467	12.8
12	Gm09_1458776	13.3
13	Gm09_1518813	13.5
14	Gm09_1522327	14.2
15	Gm09_2386432	20.4
16	Gm09_2592729	20.9
17	Gm09_2926870	24.3
18	Gm09_3101824	24.7
19	Gm09_3174245	24.7
20	Gm09_3230237	26.1
21	Gm09_3570585	28.3
22	Gm09_3807440	29
23	Gm09_3934271	30.7
24	Gm09_4152772	31.6
25	Gm09_4094603	31.7
26	Gm09_4354636	32.5
27	Gm09_4245412	33.6
28	Gm09_4517002	36.5
29	Gm09_4881989	37.6
30	Gm09_5345445	40.2
31	Gm09_5647348	42.6
32	Gm09_5799228	44.5
33	Gm09_6511884	50.7
34	Gm09_6459016	50.7
35	Gm09_6814829	51.3
36	Gm09_6664095	51.3
37	Gm09_6676869	51.3
38	Gm09_6729236	51.4
39	Gm09_6968486	51.8
40	Gm09_7072195	52.7
41	Gm09_7375041	56.1
42	Gm09_7953606	57
43	Gm09_7983364	57.5
44	Gm09_8251351	57.9
45	Gm09_8831480	58.1
46	Gm09_8984771	58.1
47	Gm09_9590399	58.5
48	Gm09_1052018	58.7
49	Gm09_1088060	59.5
50	Gm09_1492310	59.9
51	Gm09_1361598	60.1
52	Gm09_1185482	60.1
53	Gm09_1224054	60.1
54	Gm09_1407874	60.1
55	Gm09_1531633	60.1
56	Gm09_1209381	60.1
57	Gm09_1280103	60.1
58	Gm09_1651368	60.1
59	Gm09_1785806	60.1
60	Gm09_1822390	60.2
61	Gm09_1871087	60.4
62	Gm09_1879921	60.4
63	Gm09_1859878	60.6
64	Gm09_3483063	70.8
65	Gm09_3544488	76
66	Gm09_3658687	81.6
67	Gm09_3666637	82.7
68	Gm09_3686940	83.6
69	Gm09_3678497	84.1
70	Gm09_3694674	85.8
71	Gm09_3700869	86.9
72	Gm09_3712803	87.6
73	Gm09_3724997	89.3
74	Gm09_3723295	89.8
75	Gm09_3732961	90.5
76	Gm09_3758318	90.7
77	Gm09_3775449	91.4
78	Gm09_3782386	92
79	Gm09_3780807	92
80	Gm09_3791367	92.5
81	Gm09_3850711	96.3
82	Gm09_3867611	97.6
83	Gm09_3906758	101.8
84	Gm09_3922533	102.4
85	Gm09_3982276	104.3
86	Gm09_3978096	104.5
87	Gm09_4016458	107.2
88	Gm09_4024436	108
89	Gm09_4040711	108.8
90	Gm09_4032661	109.5
91	Gm09_4053556	110
92	Gm09_4063845	110.5
93	Gm09_4070679	110.5
94	Gm09_4082234	110.9
95	Gm09_4110387	112.3
96	Gm09_4091026	113.9
97	Gm09_4089979	113.9
98	Gm09_1723633	176.5
99	Gm09_1791363	176.7
100	Gm09_4125322	177.2
101	Gm09_1888876	177.4
102	Gm09_2784336	177.6
103	Gm09_2821830	178.1
104	Gm09_3420354	178.5
105	Gm09_3658288	178.6
106	Gm09_3708901	178.6
107	Gm09_6030925	178.8
108	Gm09_5979646	178.8
109	Gm09_5906687	179.2
	group	Gm10
1	Gm10_4999574	0
2	Gm10_4973424	2.9
3	Gm10_4963066	4.8
4	Gm10_4955930	5.5
5	Gm10_4944758	6.3
6	Gm10_4908412	7.8
7	Gm10_4888012	8
8	Gm10_4896658	8
9	Gm10_4903450	8
10	Gm10_4869505	9.2
11	Gm10_4864349	9.4
12	Gm10_4858613	9.4
13	Gm10_4842697	11.1
14	Gm10_4833115	11.4
15	Gm10_4826501	12.1
16	Gm10_4811140	12.7
17	Gm10_4794663	13
18	Gm10_4798433	13.2
19	Gm10_4783461	13.9
20	Gm10_4777478	14.7
21	Gm10_4678861	23
22	Gm10_4635111	27.6
23	Gm10_4606988	28
24	Gm10_4617755	28.4
25	Gm10_4626943	28.7
26	Gm10_4611925	29
27	Gm10_4589013	30.3
28	Gm10_4567053	31.3
29	Gm10_4586316	31.4
30	Gm10_4422765	46.2
31	Gm10_4378326	47.9
32	Gm10_4366214	48.4
33	Gm10_4361205	48.8
34	Gm10_4389466	49.5
35	Gm10_4384037	49.7
36	Gm10_4103229	67.3
37	Gm10_4087588	67.7
38	Gm10_4078426	68
39	Gm10_4058839	68.6
40	Gm10_4069279	68.9
41	Gm10_4064674	69.5
42	Gm10_3993757	74.6
43	Gm10_3982730	75
44	Gm10_3977168	75.7
45	Gm10_3970047	75.7
46	Gm10_3963044	76.3
47	Gm10_3957025	77
48	Gm10_3950133	78.3
49	Gm10_3943637	79.2
50	Gm10_3935014	79.4
51	Gm10_3890052	84.4
52	Gm10_3882257	85.1
53	Gm10_3875166	85.7
54	Gm10_3866114	86.2
55	Gm10_3697560	101.6
56	Gm10_3716870	101.7
57	Gm10_3706691	101.7
58	Gm10_3701991	101.7
59	Gm10_3676118	102.8
60	Gm10_3669731	103.2
61	Gm10_3672519	103.2
62	Gm10_3663402	104.1
63	Gm10_3665121	104.1
64	Gm10_3627615	104.4
65	Gm10_3644800	104.4
66	Gm10_9207487	107.4
67	Gm10_9575150	107.4
68	Gm10_1093070	107.5
69	Gm10_1001589	107.5
70	Gm10_7507435	109.2
71	Gm10_6663940	110.7
72	Gm10_6524119	112.5
73	Gm10_5922076	115.3
74	Gm10_5556984	115.8
75	Gm10_5295541	118.6
76	Gm10_4670275	122.8
77	Gm10_4035277	130.9
78	Gm10_3465857	135.7
79	Gm10_3235061	138.4
80	Gm10_3276787	138.9
81	Gm10_3183187	139.3
82	Gm10_3066211	140.4
83	Gm10_3022221	141.5
84	Gm10_2714130	143.2
85	Gm10_2482570	146.6
86	Gm10_2240113	149.2
87	Gm10_1667248	156.6
88	Gm10_1623075	157.7
89	Gm10_1426801	161.8
90	Gm10_1268065	163.4
91	Gm10_1232205	164.4
92	Gm10_981062	165.3
93	Gm10_831916	165.5
94	Gm10_925972	165.8
95	Gm10_711291	166.4
96	Gm10_214458	166.9
97	Gm10_121493	167.3
98	Gm10_754804	167.8
99	Gm10_621706	168
100	Gm10_6020959	216.5
	group	Gm11
1	Gm11_5815221	0
2	Gm11_4177326	0
3	Gm11_4796577	0
4	Gm11_2777893	0.2
5	Gm11_2625440	0.2
6	Gm11_1457195	0.2
7	Gm11_6555265	0.3
8	Gm11_1649204	0.5
9	Gm11_1482955	0.7
10	Gm11_1522085	0.7
11	Gm11_1307583	0.7
12	Gm11_1616507	0.7
13	Gm11_1157207	0.7
14	Gm11_1610947	0.7
15	Gm11_8363320	0.7
16	Gm11_7395703	0.7
17	Gm11_6906614	0.7
18	Gm11_6882885	0.7
19	Gm11_1578868	0.7
20	Gm11_1592404	0.7
21	Gm11_1560394	0.7
22	Gm11_571208	0.8
23	Gm11_614313	0.8
24	Gm11_473998	0.8
25	Gm11_2565807	0.8
26	Gm11_3277472	0.8
27	Gm11_9961540	0.8
28	Gm11_8556791	0.8
29	Gm11_7934621	0.8
30	Gm11_7358578	0.8
31	Gm11_6780396	0.8
32	Gm11_6901726	0.8
33	Gm11_1193222	1
34	Gm11_1408416	1
35	Gm11_1450043	1
36	Gm11_1489645	1
37	Gm11_1163310	1
38	Gm11_1466314	1
39	Gm11_423298	1
40	Gm11_3323629	1
41	Gm11_5791137	1.2
42	Gm11_5536036	1.2
43	Gm11_4135246	1.2
44	Gm11_3797874	8.3
45	Gm11_3805607	8.3
46	Gm11_3780803	8.7
47	Gm11_3813665	10.2
48	Gm11_3818360	10.7
49	Gm11_3826178	11
50	Gm11_3829933	11.8
51	Gm11_3849655	13.2
52	Gm11_3876724	18.2
53	Gm11_3746215	31
54	Gm11_3740829	31.7
55	Gm11_3717938	33.5
56	Gm11_3703888	34.3
57	Gm11_3697638	34.5
58	Gm11_3673326	35.9
59	Gm11_3677889	36
60	Gm11_3592524	47
61	Gm11_3492809	56.3
62	Gm11_3317046	57.8
63	Gm11_3312051	58.6
64	Gm11_2320975	59.3
65	Gm11_2789614	59.8
66	Gm11_2418694	61.9
67	Gm11_1882934	62.1
68	Gm11_1873094	62.8
69	Gm11_1753732	64.2
70	Gm11_1625105	76.3
71	Gm11_8095797	117.6
72	Gm11_7289606	121.1
73	Gm11_6662908	125.4
74	Gm11_6619367	125.8
75	Gm11_5948859	130.6
76	Gm11_5983320	130.8
77	Gm11_5875855	130.8
78	Gm11_4961902	138
79	Gm11_4566780	139.1
80	Gm11_4519147	139.5
81	Gm11_4345198	140.2
82	Gm11_4453218	141.2
83	Gm11_4329480	141.8
84	Gm11_4216279	142.2
85	Gm11_4094763	143.1
86	Gm11_3950213	144.2
87	Gm11_3856937	145.1
88	Gm11_3754670	145.5
89	Gm11_1724354	159.5
90	Gm11_1711864	159.5
91	Gm11_1620921	160.8
92	Gm11_1339540	162
93	Gm11_1395042	162
94	Gm11_1267809	163.1
95	Gm11_17911	168.9
	group	Gm12
1	Gm12_3820261	0
2	Gm12_3818392	0.7
3	Gm12_3805393	2.4
4	Gm12_3797196	3.4
5	Gm12_3770257	4.7
6	Gm12_3713626	6
7	Gm12_3707515	6.2
8	Gm12_3703601	6.2
9	Gm12_3696093	6.5
10	Gm12_3442123	32.8
11	Gm12_3438049	32.8
12	Gm12_3421704	33.5
13	Gm12_3410245	34.3
14	Gm12_3389214	36
15	Gm12_9153986	51.2
16	Gm12_9193994	51.2
17	Gm12_1469459	61.7
18	Gm12_1435257	61.7
19	Gm12_1430950	61.7
20	Gm12_1423120	62.3
21	Gm12_1551411	63
22	Gm12_1545161	63
23	Gm12_1539402	63
24	Gm12_1792675	63.1
25	Gm12_2427183	63.1
26	Gm12_1678702	63.1
27	Gm12_3052701	64.1
28	Gm12_1995885	64.4
29	Gm12_2951774	64.4
30	Gm12_2097199	64.4
31	Gm12_2238523	65.3
32	Gm12_1701326	65.3
33	Gm12_2432082	65.3
34	Gm12_1587749	65.5
35	Gm12_1541927	65.5
36	Gm12_1547239	65.5
37	Gm12_1428801	65.9
38	Gm12_6150215	87.9
39	Gm12_6023395	88.6
40	Gm12_2379195	120.1
41	Gm12_3309895	136.4
42	Gm12_3296301	137.7
43	Gm12_3225421	139
44	Gm12_3175818	139.6
45	Gm12_2975576	140.1
46	Gm12_2331255	143.2
47	Gm12_1883937	146.4
48	Gm12_849243	161
49	Gm12_780666	161.3
50	Gm12_405621	162.1
51	Gm12_13624	162.3
52	Gm12_82828	162.3
53	Gm12_277889	162.6
54	Gm12_352935	162.6
55	Gm12_425751	162.8
56	Gm12_632910	163.3
57	Gm12_553862	163.3
58	Gm12_975837	178.7
59	Gm12_915327	179.2
60	Gm12_1070930	179.4
61	Gm12_1064727	179.4
62	Gm12_1229101	179.7
63	Gm12_1374970	179.9
64	Gm12_1433336	180.6
65	Gm12_1632399	181.3
66	Gm12_3988648	192.5
67	Gm12_3989314	192.5
68	Gm12_3949081	192.5
69	Gm12_3978398	192.5
70	Gm12_3955426	192.5
71	Gm12_3967257	192.6
72	Gm12_3970554	192.6
73	Gm12_3960654	192.6
	group	Gm13
1	Gm13_3460230	0
2	Gm13_3210073	0.2
3	Gm13_3603170	0.2
4	Gm13_2527184	0.2
5	Gm13_4121091	0.2
6	Gm13_4089987	0.2
7	Gm13_3221091	0.2
8	Gm13_3363707	0.2
9	Gm13_3260397	0.2
10	Gm13_3746373	0.2
11	Gm13_3193475	0.2
12	Gm13_4105791	0.2
13	Gm13_3849265	0.2
14	Gm13_4097742	0.2
15	Gm13_2522409	0.2
16	Gm13_3217110	0.2
17	Gm13_3891723	0.2
18	Gm13_3622436	0.3
19	Gm13_2904212	0.5
20	Gm13_2863712	0.5
21	Gm13_2517485	0.5
22	Gm13_2774668	0.5
23	Gm13_3031088	0.5
24	Gm13_2926524	0.5
25	Gm13_3035154	0.5
26	Gm13_2891818	0.5
27	Gm13_2882640	0.5
28	Gm13_2666856	0.5
29	Gm13_2668410	0.5
30	Gm13_2725707	0.5
31	Gm13_2804103	0.5
32	Gm13_2741820	0.5
33	Gm13_2713259	0.5
34	Gm13_3057880	0.5
35	Gm13_3047972	0.5
36	Gm13_3026884	0.5
37	Gm13_2721233	0.5
38	Gm13_2833999	0.5
39	Gm13_2730266	0.5
40	Gm13_2737318	0.5
41	Gm13_2973998	0.5
42	Gm13_2994108	0.5
43	Gm13_2674951	0.5
44	Gm13_2814196	0.5
45	Gm13_3007814	0.5
46	Gm13_2748576	0.5
47	Gm13_3524828	58.2
48	Gm13_3956736	113.9
49	Gm13_3997811	115.3
50	Gm13_3906552	118.1
51	Gm13_3905471	118.5
52	Gm13_3898825	118.9
53	Gm13_3884070	119.8
54	Gm13_3841290	122.1
55	Gm13_3844299	122.8
56	Gm13_3803273	123.2
57	Gm13_3824982	123.5
58	Gm13_3725433	126.5
59	Gm13_3720473	126.9
60	Gm13_3688648	130.1
61	Gm13_3671656	130.7
62	Gm13_3649979	131.6
63	Gm13_3655180	131.8
64	Gm13_3631691	132.5
65	Gm13_3641176	133.1
66	Gm13_3626110	134
67	Gm13_3517182	136.8
68	Gm13_3513259	137
69	Gm13_3503281	137.5
70	Gm13_3486141	138.1
71	Gm13_3481819	138.1
72	Gm13_3474823	138.6
73	Gm13_3470369	139
74	Gm13_3464549	139.5
75	Gm13_3382110	143.3
76	Gm13_3359736	144
77	Gm13_3347104	145.2
78	Gm13_3330655	146.3
79	Gm13_3311382	146.9
80	Gm13_3312438	146.9
81	Gm13_3302724	147.4
82	Gm13_3300410	147.4
83	Gm13_3243557	150.7
84	Gm13_3236868	151.1
85	Gm13_3149163	156.9
86	Gm13_3160299	157.8
87	Gm13_3142419	158.7
88	Gm13_3126216	159.1
89	Gm13_3131320	159.5
90	Gm13_3101325	160.7
91	Gm13_3094203	160.7
92	Gm13_3089686	161.2
93	Gm13_3074404	161.8
94	Gm13_3018364	164.8
95	Gm13_2952412	169.2
96	Gm13_2948124	170.2
97	Gm13_2843764	171.8
98	Gm13_2847838	172.3
99	Gm13_2820601	172.7
100	Gm13_2793517	175.4
101	Gm13_2766558	175.6
102	Gm13_2765928	175.6
103	Gm13_2784612	176
104	Gm13_2694936	179.5
105	Gm13_2657388	180.9
106	Gm13_2629172	182.7
107	Gm13_2609656	183.8
108	Gm13_2605229	183.8
109	Gm13_2591628	184.6
110	Gm13_2570770	184.9
111	Gm13_2567835	185.1
112	Gm13_2587196	185.1
113	Gm13_2204732	201.4
114	Gm13_2177377	202.3
115	Gm13_2150748	203.4
116	Gm13_2048499	210.7
117	Gm13_50706	211.6
118	Gm13_105760	211.8
119	Gm13_239895	212.7
120	Gm13_297095	213.2
121	Gm13_344320	214.2
122	Gm13_579178	217.2
123	Gm13_790808	219.3
124	Gm13_674370	220.4
125	Gm13_717318	220.8
126	Gm13_4817327	233
127	Gm13_5211326	236.6
128	Gm13_5259517	237.3
129	Gm13_5480962	238.7
130	Gm13_5376431	239.9
131	Gm13_5789153	242.7
132	Gm13_6342969	244.4
133	Gm13_6393530	244.5
134	Gm13_7381714	254.3
135	Gm13_8168052	258.5
136	Gm13_8232824	258.7
137	Gm13_9993080	259.1
138	Gm13_8308962	259.1
139	Gm13_8529479	259.1
140	Gm13_8264628	259.4
141	Gm13_8720423	259.4
142	Gm13_8587714	259.4
143	Gm13_1075954	259.7
144	Gm13_1063016	259.9
145	Gm13_1033032	260.3
146	Gm13_1146385	261.6
147	Gm13_1118538	261.8
148	Gm13_1558363	262.3
149	Gm13_1672129	262.5
150	Gm13_1719185	263
151	Gm13_1389223	263.9
152	Gm13_1375668	264.1
153	Gm13_1304920	264.5
154	Gm13_1315995	264.7
155	Gm13_1246164	265.2
156	Gm13_1215835	265.7
	group	Gm14
1	Gm14_4910719	0
2	Gm14_4846741	8.2
3	Gm14_4821970	11
4	Gm14_4756583	14.8
5	Gm14_4545768	33.3
6	Gm14_4523412	33.7
7	Gm14_4518671	33.7
8	Gm14_4270353	46.2
9	Gm14_4297401	46.6
10	Gm14_4327024	47.5
11	Gm14_4305393	48.4
12	Gm14_3426565	51.8
13	Gm14_3076082	52.2
14	Gm14_2836103	53.1
15	Gm14_2826259	53.3
16	Gm14_2815869	53.3
17	Gm14_2800437	53.5
18	Gm14_2613221	54.7
19	Gm14_1937364	54.9
20	Gm14_7195140	80.2
21	Gm14_7064274	82.6
22	Gm14_6912739	83.2
23	Gm14_6829154	83.4
24	Gm14_6659109	83.6
25	Gm14_6514301	85.7
26	Gm14_6024101	89.8
27	Gm14_5908034	90.7
28	Gm14_5418596	94.2
29	Gm14_4889916	98.4
30	Gm14_4644043	98.8
31	Gm14_4571618	99.1
32	Gm14_1804116	116.2
33	Gm14_1723025	116.7
34	Gm14_1879468	117.1
35	Gm14_2131407	138.5
36	Gm14_2311158	138.7
37	Gm14_2201279	139
38	Gm14_2266236	139
39	Gm14_2480875	139.2
40	Gm14_2523580	139.4
41	Gm14_3042771	140.5
42	Gm14_2762103	140.7
43	Gm14_2854797	141.2
44	Gm14_2918117	141.4
45	Gm14_4770786	145.1
46	Gm14_4517748	145.1
47	Gm14_4430386	145.3
48	Gm14_1495353	158
49	Gm14_1436509	158
50	Gm14_2018487	158.9
	group	Gm15
1	Gm15_630331	0
2	Gm15_741627	0
3	Gm15_5027722	68.4
4	Gm15_5043040	69.2
5	Gm15_5044310	69.4
6	Gm15_5053693	69.8
7	Gm15_5019511	71
8	Gm15_4961293	79.7
9	Gm15_4956089	80.5
10	Gm15_4931821	82.8
11	Gm15_4865355	84.5
12	Gm15_4859634	84.7
13	Gm15_4860417	84.7
14	Gm15_4872781	84.9
15	Gm15_4831307	85.8
16	Gm15_4825951	85.8
17	Gm15_4774442	91.1
18	Gm15_4767998	93
19	Gm15_4725582	94.9
20	Gm15_4718492	94.9
21	Gm15_4693016	97.8
22	Gm15_4678579	98.4
23	Gm15_4666902	98.8
24	Gm15_4669874	99.5
25	Gm15_4654952	100
26	Gm15_4649771	100
27	Gm15_4644367	100.2
28	Gm15_4601459	100.4
29	Gm15_4572517	100.9
30	Gm15_4379750	101.5
31	Gm15_4405985	101.8
32	Gm15_4286996	103.6
33	Gm15_4222172	104.6
34	Gm15_4046128	104.6
35	Gm15_4087893	105.2
36	Gm15_3988856	105.4
37	Gm15_3586716	105.5
38	Gm15_3479895	105.5
39	Gm15_3860410	105.9
40	Gm15_4004070	106.1
41	Gm15_2970601	106.3
42	Gm15_2995667	106.3
43	Gm15_3442398	106.3
44	Gm15_3303055	106.3
45	Gm15_3933165	106.3
46	Gm15_3424871	106.3
47	Gm15_3300171	106.6
48	Gm15_2757157	106.8
49	Gm15_2791487	106.8
50	Gm15_2861640	106.8
51	Gm15_2735887	106.8
52	Gm15_2891671	106.8
53	Gm15_3712852	106.8
54	Gm15_3630642	106.8
55	Gm15_2551480	107
56	Gm15_2405460	107.7
57	Gm15_2352891	108
58	Gm15_2356799	108
59	Gm15_2045227	108.5
60	Gm15_2063927	109.1
61	Gm15_2115112	109.1
62	Gm15_1391225	127
63	Gm15_1325798	127.7
64	Gm15_1309800	128.5
65	Gm15_1290630	131.4
66	Gm15_1264343	132.1
67	Gm15_1261133	132.5
68	Gm15_1231777	133.9
69	Gm15_1207681	135.7
70	Gm15_1192773	136.4
71	Gm15_1185558	137.1
72	Gm15_1171208	138.9
73	Gm15_1155148	139.3
74	Gm15_1162042	139.5
75	Gm15_1142117	140.2
76	Gm15_1149627	140.8
77	Gm15_1012909	150.3
78	Gm15_1005994	150.6
79	Gm15_9733870	152.2
80	Gm15_8934427	155.9
81	Gm15_8815027	156.5
82	Gm15_171456	210
83	Gm15_193939	210
84	Gm15_756303	212.3
85	Gm15_1007132	213.8
86	Gm15_948412	213.8
87	Gm15_1491376	217.5
88	Gm15_1618820	217.7
89	Gm15_1842053	218.1
90	Gm15_2072075	218.4
91	Gm15_1969687	218.8
92	Gm15_2021199	218.8
93	Gm15_2241545	219.1
94	Gm15_2198097	219.1
	group	Gm16
1	Gm16_390551	0
2	Gm16_2438982	0.2
3	Gm16_2432918	0.2
4	Gm16_2293729	0.2
5	Gm16_1778086	0.2
6	Gm16_1873292	0.2
7	Gm16_2512713	0.2
8	Gm16_1328037	0.2
9	Gm16_1332815	0.2
10	Gm16_1365790	0.2
11	Gm16_1484224	0.2
12	Gm16_1556362	0.2
13	Gm16_1708510	0.2
14	Gm16_1936692	0.2
15	Gm16_2399597	0.2
16	Gm16_2479340	0.2
17	Gm16_2632451	0.2
18	Gm16_1109150	0.2
19	Gm16_1101441	0.2
20	Gm16_2752105	0.2
21	Gm16_1188923	0.2
22	Gm16_2461230	0.2
23	Gm16_2537827	0.2
24	Gm16_8540188	0.4
25	Gm16_1024318	0.4
26	Gm16_7990029	0.4
27	Gm16_7947809	0.4
28	Gm16_8415385	0.5
29	Gm16_9593365	0.5
30	Gm16_9014032	0.5
31	Gm16_8354720	0.5
32	Gm16_8040403	0.5
33	Gm16_7851145	0.5
34	Gm16_1079308	0.5
35	Gm16_3673245	47.2
36	Gm16_3662222	47.4
37	Gm16_3680925	47.9
38	Gm16_3720907	49.3
39	Gm16_3698303	50.6
40	Gm16_3688838	51.6
41	Gm16_3641382	56
42	Gm16_3627179	56.5
43	Gm16_3608058	57.1
44	Gm16_3621812	57.4
45	Gm16_3613253	57.6
46	Gm16_3632894	57.6
47	Gm16_3220044	76.1
48	Gm16_3209904	76.3
49	Gm16_3214803	76.3
50	Gm16_3183754	79.6
51	Gm16_3030828	92
52	Gm16_3003866	93.8
53	Gm16_3010888	93.8
54	Gm16_2998592	94.7
55	Gm16_2993006	94.9
56	Gm16_2932249	97.8
57	Gm16_2909742	98.5
58	Gm16_2884581	99
59	Gm16_2896112	99
60	Gm16_2879283	99.2
61	Gm16_2875357	99.2
62	Gm16_2890165	99.7
63	Gm16_2918101	100.6
64	Gm16_2913592	100.6
65	Gm16_2926139	101
66	Gm16_7407374	115.2
67	Gm16_7364708	115.9
68	Gm16_7018526	118.7
69	Gm16_7070805	119.4
70	Gm16_6702694	120.3
71	Gm16_6559259	121.3
72	Gm16_6496577	123.6
73	Gm16_6294306	124.5
74	Gm16_6061510	125.5
75	Gm16_5566956	129.4
76	Gm16_5477316	129.6
77	Gm16_4908430	135.3
78	Gm16_4285389	141.6
79	Gm16_4034155	143.5
80	Gm16_3850224	144.6
81	Gm16_3962328	144.9
82	Gm16_3598173	145.6
83	Gm16_3775913	146.7
84	Gm16_3541782	147.7
85	Gm16_3337301	148.7
86	Gm16_3246299	149.2
87	Gm16_3166745	149.6
88	Gm16_3099668	149.8
89	Gm16_2513346	157.8
90	Gm16_2405914	158.4
91	Gm16_1724337	163.9
92	Gm16_1755870	163.9
93	Gm16_1251545	165.3
94	Gm16_988233	167.6
95	Gm16_808425	169
	group	Gm17
1	Gm17_3627810	0
2	Gm17_4789679	0.4
3	Gm17_4967175	0.4
4	Gm17_3709542	0.7
5	Gm17_5294475	1
6	Gm17_4874297	1.4
7	Gm17_5042611	1.4
8	Gm17_4737388	1.4
9	Gm17_4039342	1.4
10	Gm17_3921833	2
11	Gm17_3938846	2
12	Gm17_3916734	2.2
13	Gm17_3929518	48.7
14	Gm17_3661007	65.6
15	Gm17_3654438	65.6
16	Gm17_3645396	65.8
17	Gm17_3567937	66.3
18	Gm17_3626998	66.5
19	Gm17_3640842	66.5
20	Gm17_3638295	67
21	Gm17_3526023	67.2
22	Gm17_3471845	68.1
23	Gm17_3363786	69
24	Gm17_3262535	69.9
25	Gm17_2845374	70.2
26	Gm17_3022523	70.4
27	Gm17_2572838	70.6
28	Gm17_2677644	70.6
29	Gm17_3127626	70.8
30	Gm17_2529426	71
31	Gm17_2853855	71
32	Gm17_2779109	71
33	Gm17_2361817	71.5
34	Gm17_2270297	71.9
35	Gm17_2004307	72.4
36	Gm17_1877014	72.8
37	Gm17_1615802	73.8
38	Gm17_1772695	73.8
39	Gm17_1797154	73.8
40	Gm17_1587282	74.8
41	Gm17_1549331	75.9
42	Gm17_1276576	87.8
43	Gm17_1268476	87.8
44	Gm17_1284282	89.2
45	Gm17_1312504	90.4
46	Gm17_1325301	91.2
47	Gm17_1348781	92.4
48	Gm17_9684872	125
49	Gm17_9608605	126.1
50	Gm17_9590152	127.4
51	Gm17_9278867	129.8
52	Gm17_9191781	131.1
53	Gm17_9114615	131.3
54	Gm17_9065734	131.5
55	Gm17_8956091	132.4
56	Gm17_8939133	133.1
57	Gm17_8891564	133.5
58	Gm17_8735403	133.7
59	Gm17_8595668	134.4
60	Gm17_8563621	135.4
61	Gm17_8449684	136.5
62	Gm17_8352493	136.7
63	Gm17_8270421	137.3
64	Gm17_8194356	138.2
65	Gm17_8010009	139.4
66	Gm17_8109237	139.4
67	Gm17_7887554	140.3
68	Gm17_7794179	141
69	Gm17_7756014	141.7
70	Gm17_6841753	147.8
71	Gm17_6778459	148.3
72	Gm17_3882060	164.2
73	Gm17_2327857	173.1
74	Gm17_2224271	173.8
75	Gm17_2161335	174.9
76	Gm17_534037	183.6
77	Gm17_361061	184.3
78	Gm17_714916	185.4
79	Gm17_794264	185.4
	group	Gm18
1	Gm18_7428216	0
2	Gm18_8353330	0.6
3	Gm18_7895324	0.8
4	Gm18_8132411	1.1
5	Gm18_7573213	1.5
6	Gm18_5961229	12.2
7	Gm18_5133882	18.2
8	Gm18_4979434	19.1
9	Gm18_3448045	39.6
10	Gm18_3353287	39.8
11	Gm18_3103376	40.5
12	Gm18_3169557	40.5
13	Gm18_3047836	41.4
14	Gm18_2788360	42.6
15	Gm18_2573163	43.5
16	Gm18_2438838	44.9
17	Gm18_2178121	48.6
18	Gm18_2103682	50
19	Gm18_1957770	51.4
20	Gm18_1788740	53
21	Gm18_1562162	53.7
22	Gm18_1235422	59.3
23	Gm18_1112389	60.1
24	Gm18_1056515	60.4
25	Gm18_963047	61.9
26	Gm18_879821	62.2
27	Gm18_747510	62.6
28	Gm18_580733	62.9
29	Gm18_347275	63.8
30	Gm18_200292	65.1
31	Gm18_1620585	72.7
32	Gm18_5091405	95.8
33	Gm18_7149340	95.8
34	Gm18_7012291	95.8
35	Gm18_5211730	96
36	Gm18_1856564	96
37	Gm18_1843770	96
38	Gm18_5194637	96
39	Gm18_8851746	96.2
40	Gm18_8937974	96.2
41	Gm18_2760770	96.5
42	Gm18_2104207	96.5
43	Gm18_2019921	96.5
44	Gm18_3569391	96.5
45	Gm18_3692965	96.5
46	Gm18_4767135	96.5
47	Gm18_4585494	96.5
48	Gm18_3216939	96.5
49	Gm18_2865993	96.5
50	Gm18_2429663	96.5
51	Gm18_3663703	96.5
52	Gm18_2236964	96.5
53	Gm18_2263637	96.5
54	Gm18_2187381	96.5
55	Gm18_4810011	96.5
56	Gm18_1934934	96.5
57	Gm18_2075647	96.5
58	Gm18_3825774	96.5
59	Gm18_3793478	96.5
60	Gm18_2377505	96.5
61	Gm18_2066458	96.5
62	Gm18_3440176	96.5
63	Gm18_3415803	96.5
64	Gm18_3311276	96.5
65	Gm18_3183826	96.5
66	Gm18_3052100	96.5
67	Gm18_2001635	96.5
68	Gm18_2063641	96.5
69	Gm18_2020823	96.5
70	Gm18_5206950	96.7
71	Gm18_5101225	96.7
72	Gm18_9886770	96.7
73	Gm18_8448247	96.8
74	Gm18_7233159	97
75	Gm18_7719346	97
76	Gm18_6909361	97
77	Gm18_6697094	97
78	Gm18_6636054	97
79	Gm18_6584445	97
80	Gm18_6764775	97
81	Gm18_5703710	97.2
82	Gm18_5722720	97.3
83	Gm18_1865095	97.3
84	Gm18_2167737	97.3
85	Gm18_1966659	98
86	Gm18_2215282	99
87	Gm18_4608185	102.1
88	Gm18_4776214	102.3
89	Gm18_4738098	102.3
90	Gm18_4641618	102.3
91	Gm18_4794618	102.3
92	Gm18_4743349	102.3
93	Gm18_4787806	102.6
94	Gm18_4629886	102.6
95	Gm18_4887626	103
96	Gm18_4901674	103.2
97	Gm18_4898899	103.2
98	Gm18_4887205	103.2
99	Gm18_4855178	103.2
100	Gm18_4914852	103.2
101	Gm18_4919072	103.2
102	Gm18_4929875	103.2
103	Gm18_4937567	103.2
104	Gm18_5011050	103.5
105	Gm18_5121488	106.8
106	Gm18_5140398	107
107	Gm18_5245963	107.7
108	Gm18_5231575	107.9
109	Gm18_5186728	108.6
110	Gm18_5255541	109.5
111	Gm18_5314735	112.2
112	Gm18_5362746	114.9
113	Gm18_5376245	115.1
114	Gm18_5381009	115.5
115	Gm18_5368201	115.5
116	Gm18_5345772	115.5
117	Gm18_5342514	115.5
118	Gm18_5357405	115.5
119	Gm18_5402159	116.5
120	Gm18_5609714	130.9
121	Gm18_5622661	131.7
122	Gm18_5630062	132.4
123	Gm18_5671315	132.9
124	Gm18_5657171	132.9
125	Gm18_5648652	133.1
126	Gm18_5654820	133.3
127	Gm18_5683903	133.9
128	Gm18_5712609	135.2
129	Gm18_5751710	139
130	Gm18_5758373	139.5
131	Gm18_5828793	140.6
132	Gm18_5852153	141.2
133	Gm18_5858882	141.5
134	Gm18_5866346	141.7
135	Gm18_5880694	143.2
136	Gm18_5933141	146.9
137	Gm18_5940676	148
138	Gm18_5954335	149.7
139	Gm18_5960011	150.2
140	Gm18_5977455	150.2
141	Gm18_5988747	150.9
142	Gm18_5983061	151.1
143	Gm18_6014441	151.6
144	Gm18_6027866	153.7
	group	Gm19
1	Gm19_493714	0
2	Gm19_549103	0.2
3	Gm19_427448	1.5
4	Gm19_116338	2.9
5	Gm19_772538	5.9
6	Gm19_735572	6.2
7	Gm19_686900	6.2
8	Gm19_823640	7
9	Gm19_885858	8.5
10	Gm19_939098	9.5
11	Gm19_1296583	13.8
12	Gm19_1420943	14.2
13	Gm19_1333661	14.4
14	Gm19_1811142	17.3
15	Gm19_1974292	18.2
16	Gm19_1954907	18.2
17	Gm19_2067992	18.4
18	Gm19_2221028	19.9
19	Gm19_3343257	25.4
20	Gm19_6476616	31.9
21	Gm19_8197899	32.3
22	Gm19_8154523	32.3
23	Gm19_7350768	32.6
24	Gm19_7386845	32.6
25	Gm19_8463500	33.4
26	Gm19_1425960	33.8
27	Gm19_2284781	33.8
28	Gm19_2329720	33.8
29	Gm19_2252841	33.8
30	Gm19_9513765	33.8
31	Gm19_2400734	33.8
32	Gm19_2088499	33.8
33	Gm19_1291552	33.8
34	Gm19_1030929	33.8
35	Gm19_8622769	33.8
36	Gm19_3010363	35.3
37	Gm19_1266598	36.8
38	Gm19_1049707	36.8
39	Gm19_1115495	36.8
40	Gm19_8799077	36.8
41	Gm19_2688286	36.8
42	Gm19_1807374	36.8
43	Gm19_8641214	36.8
44	Gm19_8723573	36.8
45	Gm19_1243799	36.8
46	Gm19_2552468	36.8
47	Gm19_2728388	36.8
48	Gm19_2228190	36.8
49	Gm19_1713092	36.8
50	Gm19_1622241	36.8
51	Gm19_2647335	36.8
52	Gm19_1900155	36.8
53	Gm19_1198484	36.8
54	Gm19_1934361	36.8
55	Gm19_1742226	36.8
56	Gm19_9978735	36.8
57	Gm19_3793235	88.6
58	Gm19_4134332	88.6
59	Gm19_4962918	88.6
60	Gm19_4949777	88.6
61	Gm19_4926115	88.6
62	Gm19_4119254	88.6
63	Gm19_3524040	88.8
64	Gm19_3544967	88.8
65	Gm19_3627658	88.8
66	Gm19_3574491	88.8
67	Gm19_3492489	88.8
68	Gm19_3484038	88.8
69	Gm19_3624205	88.8
70	Gm19_3384788	89
71	Gm19_3911485	89.2
72	Gm19_3815963	89.2
73	Gm19_3840267	89.2
74	Gm19_3823921	89.2
75	Gm19_3400681	89.3
76	Gm19_3415647	89.3
77	Gm19_3432076	89.3
78	Gm19_3433999	89.3
79	Gm19_3424397	89.3
80	Gm19_3535809	89.5
81	Gm19_3637844	89.5
82	Gm19_3500790	89.5
83	Gm19_3468756	89.5
84	Gm19_3554992	89.5
85	Gm19_3597917	89.5
86	Gm19_3631378	89.5
87	Gm19_3528452	89.5
88	Gm19_4895779	89.9
89	Gm19_4978600	89.9
90	Gm19_3915132	90
91	Gm19_3789399	90
92	Gm19_4544125	108.9
93	Gm19_4552537	109.5
94	Gm19_4536193	110
95	Gm19_4525579	110.9
96	Gm19_4515218	111
97	Gm19_4520980	111.6
98	Gm19_4500082	112.3
99	Gm19_4506224	112.3
100	Gm19_4480287	113.5
101	Gm19_4476151	113.9
102	Gm19_4437719	116.4
103	Gm19_4431184	116.6
104	Gm19_4387427	117
105	Gm19_4311785	117
106	Gm19_4367856	117
107	Gm19_4281286	117
108	Gm19_4335674	117
109	Gm19_4301322	117.3
[truncated: 98 more rows]
